# Supplementary material for: Geographic characteristics of HTLV-1 molecular subgroups and genetic substitutions in East Asia: Insights from complete genome sequencing of HTLV-1 strains isolated in Taiwan and Japan
Source: PLoS Negl Trop Dis. 2024 Feb 5;18(2):e0011928. doi: 10.1371/journal.pntd.0011928 (PMC10868808; doi:10.1371/journal.pntd.0011928)
Supplement: S1 Table — (XLSX) [file pntd.0011928.s002.xlsx]

## Sheet: Sheet1
Isolate name	Accession number
Tw01	LC785484
Tw02	LC785485
Tw03	LC785486
Tw04	LC785487
Tw05	LC785488
Tw06	LC785489
Tw07	LC785490
Tw08	LC785491
Tw09	LC785492
Tw10	LC785493
Tw11	LC785494
Tw12	LC785495
Tw13	LC785496
Tw14	LC785497
Tw15	LC785498
Tw16	LC785499
Tw17	LC785500
Tw18	LC785501
Tw19	LC785502
Tw20	LC785503
Tw21	LC785504
Tw22	LC785505
Tw23	LC785506
Tw24	LC785507
Tw25	LC785508
Tw26	LC785509
AC007	LC192500
AC038	LC192501
AC055	LC192502
AC073	LC192503
AC089	LC192504
AC090	LC192505
HAM003	LC192506
HAM004	LC192507
HAM005	LC192508
HAM006	LC192509
HAM010	LC192510
HAM012	LC192511
HAM013	LC192512
HAM024	LC192513
HAM027	LC192514
HAM030	LC192515
HAM036	LC192516
HAM041	LC192517
HAM043	LC192518
HAM051	LC192519
HAM052	LC192520
HAM055	LC192521
HAM058	LC192522
HAM061	LC192523
HAM071	LC192524
HAM079	LC192525
HAM082	LC192526
HAM084	LC192527
HAM087	LC192528
HAM088	LC192529
HAM099	LC192530
HAM103	LC192531
HAM106	LC192532
HAM107	LC192533
HAM117	LC192534
HAM118	LC192535
HAM121	LC192536
AB513134	AB513134
RK13	AF042071
BOI	L36905
ATK	J02029
ATL-YS	U19949
SF26	JX507077
MEL5	L02534
