# Supplementary material for: Geographic characteristics of HTLV-1 molecular subgroups and genetic substitutions in East Asia: Insights from complete genome sequencing of HTLV-1 strains isolated in Taiwan and Japan
Source: PLoS Negl Trop Dis. 2024 Feb 5;18(2):e0011928. doi: 10.1371/journal.pntd.0011928 (PMC10868808; doi:10.1371/journal.pntd.0011928)
Supplement: S2 Table — (XLSX) [file pntd.0011928.s003.xlsx]

## Sheet: Sheet1
Case	Reference	Position	Type	Reference	Allele	Coding region change	Amino acid change	Non-synonymous
Tw_01	Common Transcontinental Seq	866	SNV	T	C	env:c.-4316T>C; gag:c.64T>C; p27:c.-4260T>C; p30:c.-4316T>C; pol:c.-2128T>C; tax:c.-4316T>C	gag:p.Ser22Pro	Yes
Tw_01	Common Transcontinental Seq	3135	SNV	A	C	env:c.-2047A>C; gag:c.*1043A>C; p12:c.-3701A>C; p13:c.-4155A>C; p27:c.-1991A>C; p30:c.-2047A>C; pol:c.142A>C; tax:c.-2047A>C	pol:p.Asn48His	Yes
Tw_01	Common Transcontinental Seq	3174	SNV	G	A	env:c.-2008G>A; gag:c.*1082G>A; p12:c.-3662G>A; p13:c.-4116G>A; p27:c.-1952G>A; p30:c.-2008G>A; pol:c.181G>A; tax:c.-2008G>A	pol:p.Ala61Thr	Yes
Tw_01	Common Transcontinental Seq	3448	SNV	C	T	env:c.-1734C>T; gag:c.*1356C>T; p12:c.-3388C>T; p13:c.-3842C>T; p27:c.-1678C>T; p30:c.-1734C>T; pol:c.455C>T; tax:c.-1734C>T	pol:p.Pro152Leu	Yes
Tw_01	Common Transcontinental Seq	3855	SNV	A	G	env:c.-1327A>G; gag:c.*1763A>G; p12:c.-2981A>G; p13:c.-3435A>G; p27:c.-1271A>G; p30:c.-1327A>G; pol:c.862A>G; tax:c.-1327A>G	pol:p.Ser288Gly	Yes
Tw_01	Common Transcontinental Seq	4071	SNV	T	C	env:c.-1111T>C; gag:c.*1979T>C; p12:c.-2765T>C; p13:c.-3219T>C; p27:c.-1055T>C; p30:c.-1111T>C; pol:c.1078T>C; tax:c.-1111T>C	pol:p.Ser360Pro	Yes
Tw_01	Common Transcontinental Seq	4324	SNV	T	C	env:c.-858T>C; p12:c.-2512T>C; p13:c.-2966T>C; p27:c.-802T>C; p30:c.-858T>C; pol:c.1331T>C; tax:c.-858T>C	pol:p.Phe444Ser	Yes
Tw_01	Common Transcontinental Seq	4518	SNV	A	G	env:c.-664A>G; p12:c.-2318A>G; p13:c.-2772A>G; p27:c.-608A>G; p30:c.-664A>G; pol:c.1525A>G; tax:c.-664A>G	pol:p.Thr509Ala	Yes
Tw_01	Common Transcontinental Seq	6133	SNV	G	A	HBZ:c.*529C>T; env:c.952G>A; p12:c.-703G>A; p13:c.-1157G>A; p27:c.60+948G>A; p30:c.5-699G>A; pol:c.*944G>A; tax:c.4+948G>A	env:p.Gly318Ser	Yes
Tw_01	Common Transcontinental Seq	6182	SNV	A	G	HBZ:c.*480T>C; env:c.1001A>G; p12:c.-654A>G; p13:c.-1108A>G; p27:c.60+997A>G; p30:c.5-650A>G; pol:c.*993A>G; tax:c.4+997A>G	env:p.Asp334Gly	Yes
Tw_01	Common Transcontinental Seq	6391	SNV	G	A	HBZ:c.*271C>T; env:c.1210G>A; p12:c.-445G>A; p13:c.-899G>A; p27:c.61-913G>A; p30:c.5-441G>A; pol:c.*1202G>A; tax:c.5-913G>A	env:p.Glu404Lys	Yes
Tw_01	Common Transcontinental Seq	6762	SNV	G	A	HBZ:c.521C>T; env:c.*114G>A; p12:c.-74G>A; p13:c.-528G>A; p27:c.61-542G>A; p30:c.5-70G>A; pol:c.*1573G>A; tax:c.5-542G>A	HBZ:p.Pro174Leu	Yes
Tw_01	Common Transcontinental Seq	6900	SNV	C	T	HBZ:c.383G>A; env:c.*252C>T; p12:c.65C>T; p13:c.-390C>T; p27:c.61-404C>T; p30:c.73C>T; pol:c.*1711C>T; tax:c.5-404C>T	p30:p.Leu25Phe; HBZ:p.Ser128Asn; p12:p.Ala22Val	Yes
Tw_01	Common Transcontinental Seq	7137	SNV	G	A	HBZ:c.146C>T; env:c.*489G>A; p12:c.*2G>A; p13:c.-153G>A; p27:c.61-167G>A; p30:c.310G>A; pol:c.*1948G>A; tax:c.5-167G>A	p30:p.Gly104Arg; HBZ:p.Pro49Leu	Yes
Tw_01	Common Transcontinental Seq	7146	SNV	A	G	HBZ:c.137T>C; env:c.*498A>G; p12:c.*11A>G; p13:c.-144A>G; p27:c.61-158A>G; p30:c.319A>G; pol:c.*1957A>G; tax:c.5-158A>G	p30:p.Thr107Ala; HBZ:p.Val46Ala	Yes
Tw_01	Common Transcontinental Seq	7275	SNV	A	G	HBZ:c.13-5T>C; env:c.*627A>G; p12:c.*140A>G; p13:c.-15A>G; p27:c.61-29A>G; p30:c.448A>G; tax:c.5-29A>G	p30:p.Arg150Gly	Yes
Tw_01	Common Transcontinental Seq	7915	SNV	A	G	HBZ:c.13-645T>C; env:c.*1267A>G; p12:c.*780A>G; p13:c.*362A>G; p27:c.*102A>G; p30:c.*362A>G; tax:c.616A>G	tax:p.Asn206Asp	Yes
Tw_01	Common Transcontinental Seq	7981	SNV	A	G	HBZ:c.12+689T>C; env:c.*1333A>G; p12:c.*846A>G; p13:c.*428A>G; p27:c.*168A>G; p30:c.*428A>G; tax:c.682A>G	tax:p.Asn228Asp	Yes
Tw_01	Common Transcontinental Seq	8056	SNV	T	C	HBZ:c.12+614A>G; env:c.*1408T>C; p12:c.*921T>C; p13:c.*503T>C; p27:c.*243T>C; p30:c.*503T>C; tax:c.757T>C	tax:p.Trp253Arg	Yes
Tw_02	Common Transcontinental Seq	1325	SNV	G	A	env:c.-3858G>A; gag:c.522G>A; p27:c.-3802G>A; p30:c.-3858G>A; pol:c.-1670G>A; tax:c.-3858G>A		No
Tw_02	Common Transcontinental Seq	1532	SNV	C	T	env:c.-3651C>T; gag:c.729C>T; p27:c.-3595C>T; p30:c.-3651C>T; pol:c.-1463C>T; tax:c.-3651C>T		No
Tw_02	Common Transcontinental Seq	1616	SNV	G	A	env:c.-3567G>A; gag:c.813G>A; p27:c.-3511G>A; p30:c.-3567G>A; pol:c.-1379G>A; tax:c.-3567G>A		No
Tw_02	Common Transcontinental Seq	1799	SNV	T	C	env:c.-3384T>C; gag:c.996T>C; p27:c.-3328T>C; p30:c.-3384T>C; pol:c.-1196T>C; tax:c.-3384T>C		No
Tw_02	Common Transcontinental Seq	1925	SNV	T	C	env:c.-3258T>C; gag:c.1122T>C; p12:c.-4912T>C; p27:c.-3202T>C; p30:c.-3258T>C; pol:c.-1070T>C; tax:c.-3258T>C		No
Tw_02	Common Transcontinental Seq	3618	SNV	A	G	env:c.-1565A>G; gag:c.*1525A>G; p12:c.-3219A>G; p13:c.-3673A>G; p27:c.-1509A>G; p30:c.-1565A>G; pol:c.624A>G; tax:c.-1565A>G		No
Tw_02	Common Transcontinental Seq	3840	SNV	C	A	env:c.-1343C>A; gag:c.*1747C>A; p12:c.-2997C>A; p13:c.-3451C>A; p27:c.-1287C>A; p30:c.-1343C>A; pol:c.846C>A; tax:c.-1343C>A		No
Tw_02	Common Transcontinental Seq	4518	SNV	A	G	env:c.-665A>G; p12:c.-2319A>G; p13:c.-2773A>G; p27:c.-609A>G; p30:c.-665A>G; pol:c.1524A>G; tax:c.-665A>G		No
Tw_02	Common Transcontinental Seq	4521	SNV	G	A	env:c.-662G>A; p12:c.-2316G>A; p13:c.-2770G>A; p27:c.-606G>A; p30:c.-662G>A; pol:c.1527G>A; tax:c.-662G>A		No
Tw_02	Common Transcontinental Seq	4596	SNV	A	G	env:c.-587A>G; p12:c.-2241A>G; p13:c.-2695A>G; p27:c.-531A>G; p30:c.-587A>G; pol:c.1602A>G; tax:c.-587A>G		No
Tw_02	Common Transcontinental Seq	5346	SNV	C	T	HBZ:c.*1317G>A; env:c.164C>T; p12:c.-1491C>T; p13:c.-1945C>T; p27:c.60+160C>T; p30:c.4+160C>T; pol:c.*156C>T; tax:c.4+160C>T	env:p.Pro55Leu	Yes
Tw_02	Common Transcontinental Seq	5458	SNV	A	G	HBZ:c.*1205T>C; env:c.276A>G; p12:c.-1379A>G; p13:c.-1833A>G; p27:c.60+272A>G; p30:c.4+272A>G; pol:c.*268A>G; tax:c.4+272A>G		No
Tw_02	Common Transcontinental Seq	5938	SNV	T	C	HBZ:c.*725A>G; env:c.756T>C; p12:c.-899T>C; p13:c.-1353T>C; p27:c.60+752T>C; p30:c.4+752T>C; pol:c.*748T>C; tax:c.4+752T>C		No
Tw_02	Common Transcontinental Seq	6076	SNV	T	C	HBZ:c.*587A>G; env:c.894T>C; p12:c.-761T>C; p13:c.-1215T>C; p27:c.60+890T>C; p30:c.5-757T>C; pol:c.*886T>C; tax:c.4+890T>C		No
Tw_02	Common Transcontinental Seq	6439	SNV	G	T	HBZ:c.*224C>A; env:c.1257G>T; p12:c.-398G>T; p13:c.-852G>T; p27:c.61-866G>T; p30:c.5-394G>T; pol:c.*1249G>T; tax:c.5-866G>T		No
Tw_02	Common Transcontinental Seq	6565	SNV	A	G	HBZ:c.*98T>C; env:c.1383A>G; p12:c.-272A>G; p13:c.-726A>G; p27:c.61-740A>G; p30:c.5-268A>G; pol:c.*1375A>G; tax:c.5-740A>G		No
Tw_02	Common Transcontinental Seq	6679	SNV	G	T	HBZ:c.605C>A; env:c.*30G>T; p12:c.-158G>T; p13:c.-612G>T; p27:c.61-626G>T; p30:c.5-154G>T; pol:c.*1489G>T; tax:c.5-626G>T	HBZ:p.Ala202Glu	Yes
Tw_02	Common Transcontinental Seq	6717	SNV	T	C	HBZ:c.567A>G; env:c.*68T>C; p12:c.-120T>C; p13:c.-574T>C; p27:c.61-588T>C; p30:c.5-116T>C; pol:c.*1527T>C; tax:c.5-588T>C		No
Tw_02	Common Transcontinental Seq	6913	SNV	A	G	HBZ:c.371T>C; env:c.*264A>G; p12:c.77A>G; p13:c.-378A>G; p27:c.61-392A>G; p30:c.85A>G; pol:c.*1723A>G; tax:c.5-392A>G	p30:p.Thr29Ala; HBZ:p.Val124Ala; p12:p.Asp26Gly	Yes
Tw_02	Common Transcontinental Seq	6929	SNV	T	C	HBZ:c.355A>G; env:c.*280T>C; p12:c.93T>C; p13:c.-362T>C; p27:c.61-376T>C; p30:c.101T>C; pol:c.*1739T>C; tax:c.5-376T>C	p30:p.Phe34Ser; HBZ:p.Lys119Glu	Yes
Tw_02	Common Transcontinental Seq	7097	SNV	G	A	HBZ:c.187C>T; env:c.*448G>A; p12:c.261G>A; p13:c.-194G>A; p27:c.61-208G>A; p30:c.269G>A; pol:c.*1907G>A; tax:c.5-208G>A	p30:p.Gly90Glu; HBZ:p.Pro63Ser; p12:p.Trp87*	Yes
Tw_02	Common Transcontinental Seq	7273	SNV	A	G	HBZ:c.13-2T>C; env:c.*624A>G; p12:c.*137A>G; p13:c.-18A>G; p27:c.61-32A>G; p30:c.445A>G; tax:c.5-32A>G	p30:p.Thr149Ala	Yes
Tw_02	Common Transcontinental Seq	8188	SNV	C	T	HBZ:c.12+484G>A; env:c.*1539C>T; p12:c.*1052C>T; p13:c.*634C>T; p27:c.*374C>T; p30:c.*634C>T; tax:c.888C>T		No
Tw_02	Common Transcontinental Seq	8326	SNV	T	G	HBZ:c.12+346A>C; env:c.*1677T>G; p12:c.*1190T>G; p13:c.*772T>G; p27:c.*512T>G; p30:c.*772T>G; tax:c.1026T>G		No
Tw_03	Common Transcontinental Seq	1325	SNV	G	A	env:c.-3857G>A; gag:c.523G>A; p27:c.-3801G>A; p30:c.-3857G>A; pol:c.-1669G>A; tax:c.-3857G>A	gag:p.Gly175Ser	Yes
Tw_03	Common Transcontinental Seq	1532	SNV	C	T	env:c.-3650C>T; gag:c.730C>T; p27:c.-3594C>T; p30:c.-3650C>T; pol:c.-1462C>T; tax:c.-3650C>T	gag:p.Pro244Ser	Yes
Tw_03	Common Transcontinental Seq	1799	SNV	T	C	env:c.-3383T>C; gag:c.997T>C; p27:c.-3327T>C; p30:c.-3383T>C; pol:c.-1195T>C; tax:c.-3383T>C	gag:p.Ser333Pro	Yes
Tw_03	Common Transcontinental Seq	3618	SNV	A	G	env:c.-1564A>G; gag:c.*1526A>G; p12:c.-3218A>G; p13:c.-3672A>G; p27:c.-1508A>G; p30:c.-1564A>G; pol:c.625A>G; tax:c.-1564A>G	pol:p.Thr209Ala	Yes
Tw_03	Common Transcontinental Seq	3840	SNV	C	A	env:c.-1342C>A; gag:c.*1748C>A; p12:c.-2996C>A; p13:c.-3450C>A; p27:c.-1286C>A; p30:c.-1342C>A; pol:c.847C>A; tax:c.-1342C>A	pol:p.Leu283Ile	Yes
Tw_03	Common Transcontinental Seq	4518	SNV	A	G	env:c.-664A>G; p12:c.-2318A>G; p13:c.-2772A>G; p27:c.-608A>G; p30:c.-664A>G; pol:c.1525A>G; tax:c.-664A>G	pol:p.Thr509Ala	Yes
Tw_03	Common Transcontinental Seq	4521	SNV	G	A	env:c.-661G>A; p12:c.-2315G>A; p13:c.-2769G>A; p27:c.-605G>A; p30:c.-661G>A; pol:c.1528G>A; tax:c.-661G>A	pol:p.Val510Ile	Yes
Tw_03	Common Transcontinental Seq	5346	SNV	C	T	HBZ:c.*1316G>A; env:c.165C>T; p12:c.-1490C>T; p13:c.-1944C>T; p27:c.60+161C>T; p30:c.4+161C>T; pol:c.*157C>T; tax:c.4+161C>T		No
Tw_03	Common Transcontinental Seq	5458	SNV	A	G	HBZ:c.*1204T>C; env:c.277A>G; p12:c.-1378A>G; p13:c.-1832A>G; p27:c.60+273A>G; p30:c.4+273A>G; pol:c.*269A>G; tax:c.4+273A>G	env:p.Lys93Glu	Yes
Tw_03	Common Transcontinental Seq	5938	SNV	T	C	HBZ:c.*724A>G; env:c.757T>C; p12:c.-898T>C; p13:c.-1352T>C; p27:c.60+753T>C; p30:c.4+753T>C; pol:c.*749T>C; tax:c.4+753T>C	env:p.Tyr253His	Yes
Tw_03	Common Transcontinental Seq	6439	SNV	G	T	HBZ:c.*223C>A; env:c.1258G>T; p12:c.-397G>T; p13:c.-851G>T; p27:c.61-865G>T; p30:c.5-393G>T; pol:c.*1250G>T; tax:c.5-865G>T	env:p.Gly420*	Yes
Tw_03	Common Transcontinental Seq	6565	SNV	A	G	HBZ:c.*97T>C; env:c.1384A>G; p12:c.-271A>G; p13:c.-725A>G; p27:c.61-739A>G; p30:c.5-267A>G; pol:c.*1376A>G; tax:c.5-739A>G	env:p.Met462Val	Yes
Tw_03	Common Transcontinental Seq	6717	SNV	T	C	HBZ:c.566A>G; env:c.*69T>C; p12:c.-119T>C; p13:c.-573T>C; p27:c.61-587T>C; p30:c.5-115T>C; pol:c.*1528T>C; tax:c.5-587T>C		No
Tw_03	Common Transcontinental Seq	6879	SNV	A	G	HBZ:c.404T>C; env:c.*231A>G; p12:c.44A>G; p13:c.-411A>G; p27:c.61-425A>G; p30:c.52A>G; pol:c.*1690A>G; tax:c.5-425A>G	p30:p.Thr18Ala; HBZ:p.Val135Ala; p12:p.His15Arg	Yes
Tw_03	Common Transcontinental Seq	6913	SNV	A	G	HBZ:c.370T>C; env:c.*265A>G; p12:c.78A>G; p13:c.-377A>G; p27:c.61-391A>G; p30:c.86A>G; pol:c.*1724A>G; tax:c.5-391A>G	p30:p.Asp29Gly; HBZ:p.Ser124Pro	Yes
Tw_03	Common Transcontinental Seq	6929	SNV	T	C	HBZ:c.354A>G; env:c.*281T>C; p12:c.94T>C; p13:c.-361T>C; p27:c.61-375T>C; p30:c.102T>C; pol:c.*1740T>C; tax:c.5-375T>C	p12:p.Ser32Pro	Yes
Tw_03	Common Transcontinental Seq	6995	SNV	T	G	HBZ:c.288A>C; env:c.*347T>G; p12:c.160T>G; p13:c.-295T>G; p27:c.61-309T>G; p30:c.168T>G; pol:c.*1806T>G; tax:c.5-309T>G	HBZ:p.Lys96Asn; p12:p.Phe54Val	Yes
Tw_03	Common Transcontinental Seq	7273	SNV	A	G	HBZ:c.13-3T>C; env:c.*625A>G; p12:c.*138A>G; p13:c.-17A>G; p27:c.61-31A>G; p30:c.446A>G; tax:c.5-31A>G	p30:p.Tyr149Cys	Yes
Tw_03	Common Transcontinental Seq	8188	SNV	C	T	HBZ:c.12+482G>A; env:c.*1540C>T; p12:c.*1053C>T; p13:c.*635C>T; p27:c.*375C>T; p30:c.*635C>T; tax:c.889C>T	tax:p.His297Tyr	Yes
Tw_03	Common Transcontinental Seq	8326	SNV	T	G	HBZ:c.12+344A>C; env:c.*1678T>G; p12:c.*1191T>G; p13:c.*773T>G; p27:c.*513T>G; p30:c.*773T>G; tax:c.1027T>G	tax:p.Ser343Ala	Yes
Tw_04	Common Transcontinental Seq	1325	SNV	G	A	env:c.-3857G>A; gag:c.523G>A; p27:c.-3801G>A; p30:c.-3857G>A; pol:c.-1669G>A; tax:c.-3857G>A	gag:p.Gly175Ser	Yes
Tw_04	Common Transcontinental Seq	1532	SNV	C	T	env:c.-3650C>T; gag:c.730C>T; p27:c.-3594C>T; p30:c.-3650C>T; pol:c.-1462C>T; tax:c.-3650C>T	gag:p.Pro244Ser	Yes
Tw_04	Common Transcontinental Seq	1799	SNV	T	C	env:c.-3383T>C; gag:c.997T>C; p27:c.-3327T>C; p30:c.-3383T>C; pol:c.-1195T>C; tax:c.-3383T>C	gag:p.Ser333Pro	Yes
Tw_04	Common Transcontinental Seq	3618	SNV	A	G	env:c.-1564A>G; gag:c.*1526A>G; p12:c.-3218A>G; p13:c.-3672A>G; p27:c.-1508A>G; p30:c.-1564A>G; pol:c.625A>G; tax:c.-1564A>G	pol:p.Thr209Ala	Yes
Tw_04	Common Transcontinental Seq	3840	SNV	C	A	env:c.-1342C>A; gag:c.*1748C>A; p12:c.-2996C>A; p13:c.-3450C>A; p27:c.-1286C>A; p30:c.-1342C>A; pol:c.847C>A; tax:c.-1342C>A	pol:p.Leu283Ile	Yes
Tw_04	Common Transcontinental Seq	4380	SNV	T	C	env:c.-802T>C; p12:c.-2456T>C; p13:c.-2910T>C; p27:c.-746T>C; p30:c.-802T>C; pol:c.1387T>C; tax:c.-802T>C	pol:p.Phe463Leu	Yes
Tw_04	Common Transcontinental Seq	4518	SNV	A	G	env:c.-664A>G; p12:c.-2318A>G; p13:c.-2772A>G; p27:c.-608A>G; p30:c.-664A>G; pol:c.1525A>G; tax:c.-664A>G	pol:p.Thr509Ala	Yes
Tw_04	Common Transcontinental Seq	4521	SNV	G	A	env:c.-661G>A; p12:c.-2315G>A; p13:c.-2769G>A; p27:c.-605G>A; p30:c.-661G>A; pol:c.1528G>A; tax:c.-661G>A	pol:p.Val510Ile	Yes
Tw_04	Common Transcontinental Seq	5346	SNV	C	T	HBZ:c.*1316G>A; env:c.165C>T; p12:c.-1490C>T; p13:c.-1944C>T; p27:c.60+161C>T; p30:c.4+161C>T; pol:c.*157C>T; tax:c.4+161C>T		No
Tw_04	Common Transcontinental Seq	5458	SNV	A	G	HBZ:c.*1204T>C; env:c.277A>G; p12:c.-1378A>G; p13:c.-1832A>G; p27:c.60+273A>G; p30:c.4+273A>G; pol:c.*269A>G; tax:c.4+273A>G	env:p.Lys93Glu	Yes
Tw_04	Common Transcontinental Seq	5938	SNV	T	C	HBZ:c.*724A>G; env:c.757T>C; p12:c.-898T>C; p13:c.-1352T>C; p27:c.60+753T>C; p30:c.4+753T>C; pol:c.*749T>C; tax:c.4+753T>C	env:p.Tyr253His	Yes
Tw_04	Common Transcontinental Seq	6115	SNV	C	T	HBZ:c.*547G>A; env:c.934C>T; p12:c.-721C>T; p13:c.-1175C>T; p27:c.60+930C>T; p30:c.5-717C>T; pol:c.*926C>T; tax:c.4+930C>T	env:p.Pro312Ser	Yes
Tw_04	Common Transcontinental Seq	6439	SNV	G	T	HBZ:c.*223C>A; env:c.1258G>T; p12:c.-397G>T; p13:c.-851G>T; p27:c.61-865G>T; p30:c.5-393G>T; pol:c.*1250G>T; tax:c.5-865G>T	env:p.Gly420*	Yes
Tw_04	Common Transcontinental Seq	6565	SNV	A	G	HBZ:c.*97T>C; env:c.1384A>G; p12:c.-271A>G; p13:c.-725A>G; p27:c.61-739A>G; p30:c.5-267A>G; pol:c.*1376A>G; tax:c.5-739A>G	env:p.Met462Val	Yes
Tw_04	Common Transcontinental Seq	6717	SNV	T	C	HBZ:c.566A>G; env:c.*69T>C; p12:c.-119T>C; p13:c.-573T>C; p27:c.61-587T>C; p30:c.5-115T>C; pol:c.*1528T>C; tax:c.5-587T>C		No
Tw_04	Common Transcontinental Seq	6913	SNV	A	G	HBZ:c.370T>C; env:c.*265A>G; p12:c.78A>G; p13:c.-377A>G; p27:c.61-391A>G; p30:c.86A>G; pol:c.*1724A>G; tax:c.5-391A>G	p30:p.Asp29Gly; HBZ:p.Ser124Pro	Yes
Tw_04	Common Transcontinental Seq	6929	SNV	T	C	HBZ:c.354A>G; env:c.*281T>C; p12:c.94T>C; p13:c.-361T>C; p27:c.61-375T>C; p30:c.102T>C; pol:c.*1740T>C; tax:c.5-375T>C	p12:p.Ser32Pro	Yes
Tw_04	Common Transcontinental Seq	7273	SNV	A	G	HBZ:c.13-3T>C; env:c.*625A>G; p12:c.*138A>G; p13:c.-17A>G; p27:c.61-31A>G; p30:c.446A>G; tax:c.5-31A>G	p30:p.Tyr149Cys	Yes
Tw_04	Common Transcontinental Seq	8188	SNV	C	T	HBZ:c.12+482G>A; env:c.*1540C>T; p12:c.*1053C>T; p13:c.*635C>T; p27:c.*375C>T; p30:c.*635C>T; tax:c.889C>T	tax:p.His297Tyr	Yes
Tw_04	Common Transcontinental Seq	8326	SNV	T	G	HBZ:c.12+344A>C; env:c.*1678T>G; p12:c.*1191T>G; p13:c.*773T>G; p27:c.*513T>G; p30:c.*773T>G; tax:c.1027T>G	tax:p.Ser343Ala	Yes
Tw_05	AB513134	1129	SNV	A	C	env:c.-4054A>C; gag:c.326A>C; p27:c.-3998A>C; p30:c.-4054A>C; pol:c.-1866A>C; tax:c.-4054A>C	gag:p.Asp109Ala	Yes
Tw_05	AB513134	1871	SNV	G	A	env:c.-3312G>A; gag:c.1068G>A; p12:c.-4966G>A; p27:c.-3256G>A; p30:c.-3312G>A; pol:c.-1124G>A; tax:c.-3312G>A		No
Tw_05	AB513134	1925	SNV	C	T	env:c.-3258C>T; gag:c.1122C>T; p12:c.-4912C>T; p27:c.-3202C>T; p30:c.-3258C>T; pol:c.-1070C>T; tax:c.-3258C>T		No
Tw_05	AB513134	3647	SNV	A	G	env:c.-1536A>G; gag:c.*1554A>G; p12:c.-3190A>G; p13:c.-3644A>G; p27:c.-1480A>G; p30:c.-1536A>G; pol:c.653A>G; tax:c.-1536A>G	pol:p.Lys218Arg	Yes
Tw_05	AB513134	3757	SNV	T	C	env:c.-1426T>C; gag:c.*1664T>C; p12:c.-3080T>C; p13:c.-3534T>C; p27:c.-1370T>C; p30:c.-1426T>C; pol:c.763T>C; tax:c.-1426T>C		No
Tw_05	AB513134	3798	SNV	G	A	env:c.-1385G>A; gag:c.*1705G>A; p12:c.-3039G>A; p13:c.-3493G>A; p27:c.-1329G>A; p30:c.-1385G>A; pol:c.804G>A; tax:c.-1385G>A		No
Tw_05	AB513134	4140	SNV	A	G	env:c.-1043A>G; p12:c.-2697A>G; p13:c.-3151A>G; p27:c.-987A>G; p30:c.-1043A>G; pol:c.1146A>G; tax:c.-1043A>G		No
Tw_05	AB513134	4668	SNV	C	G	HBZ:c.*1995G>C; env:c.-515C>G; p12:c.-2169C>G; p13:c.-2623C>G; p27:c.-459C>G; p30:c.-515C>G; pol:c.1674C>G; tax:c.-515C>G		No
Tw_05	AB513134	5278	SNV	A	G	HBZ:c.*1385T>C; env:c.96A>G; p12:c.-1559A>G; p13:c.-2013A>G; p27:c.60+92A>G; p30:c.4+92A>G; pol:c.*88A>G; tax:c.4+92A>G		No
Tw_05	AB513134	5875	SNV	T	C	HBZ:c.*788A>G; env:c.693T>C; p12:c.-962T>C; p13:c.-1416T>C; p27:c.60+689T>C; p30:c.4+689T>C; pol:c.*685T>C; tax:c.4+689T>C		No
Tw_05	AB513134	5982	SNV	T	C	HBZ:c.*681A>G; env:c.800T>C; p12:c.-855T>C; p13:c.-1309T>C; p27:c.60+796T>C; p30:c.4+796T>C; pol:c.*792T>C; tax:c.4+796T>C	env:p.Leu267Pro	Yes
Tw_05	AB513134	6121	SNV	G	A	HBZ:c.*542C>T; env:c.939G>A; p12:c.-716G>A; p13:c.-1170G>A; p27:c.60+935G>A; p30:c.5-712G>A; pol:c.*931G>A; tax:c.4+935G>A		No
Tw_05	AB513134	6831	SNV	A	G	HBZ:c.453T>C; env:c.*182A>G; p12:c.-6A>G; p13:c.-460A>G; p27:c.61-474A>G; p30:c.5-2A>G; pol:c.*1641A>G; tax:c.5-474A>G		No
Tw_05	AB513134	7041	SNV	G	A	HBZ:c.243C>T; env:c.*392G>A; p12:c.205G>A; p13:c.-250G>A; p27:c.61-264G>A; p30:c.213G>A; pol:c.*1851G>A; tax:c.5-264G>A	p12:p.Gly69Ser	Yes
Tw_05	AB513134	7232	SNV	G	C	HBZ:c.52C>G; env:c.*583G>C; p12:c.*96G>C; p13:c.-59G>C; p27:c.61-73G>C; p30:c.404G>C; tax:c.5-73G>C	p30:p.Arg135Thr; HBZ:p.Leu18Val	Yes
Tw_05	AB513134	7666	SNV	A	C	HBZ:c.14-396T>G; env:c.*1017A>C; p12:c.*530A>C; p13:c.*112A>C; p27:c.422A>C; p30:c.*112A>C; tax:c.366A>C	p27:p.Gln141Pro	Yes
Tw_06	Common Transcontinental Seq	816	SNV	T	C	env:c.-4366T>C; gag:c.14T>C; p27:c.-4310T>C; p30:c.-4366T>C; pol:c.-2178T>C; tax:c.-4366T>C	gag:p.Leu5Pro	Yes
Tw_06	Common Transcontinental Seq	959	SNV	A	T	env:c.-4223A>T; gag:c.157A>T; p27:c.-4167A>T; p30:c.-4223A>T; pol:c.-2035A>T; tax:c.-4223A>T	gag:p.Ser53Cys	Yes
Tw_06	Common Transcontinental Seq	1113	SNV	T	C	env:c.-4069T>C; gag:c.311T>C; p27:c.-4013T>C; p30:c.-4069T>C; pol:c.-1881T>C; tax:c.-4069T>C	gag:p.Val104Ala	Yes
Tw_06	Common Transcontinental Seq	1251	SNV	C	T	env:c.-3931C>T; gag:c.449C>T; p27:c.-3875C>T; p30:c.-3931C>T; pol:c.-1743C>T; tax:c.-3931C>T	gag:p.Pro150Leu	Yes
Tw_06	Common Transcontinental Seq	3321	SNV	G	A	env:c.-1861G>A; gag:c.*1229G>A; p12:c.-3515G>A; p13:c.-3969G>A; p27:c.-1805G>A; p30:c.-1861G>A; pol:c.328G>A; tax:c.-1861G>A	pol:p.Gly110Arg	Yes
Tw_06	Common Transcontinental Seq	3840	SNV	C	A	env:c.-1342C>A; gag:c.*1748C>A; p12:c.-2996C>A; p13:c.-3450C>A; p27:c.-1286C>A; p30:c.-1342C>A; pol:c.847C>A; tax:c.-1342C>A	pol:p.Leu283Ile	Yes
Tw_06	Common Transcontinental Seq	4518	SNV	A	G	env:c.-664A>G; p12:c.-2318A>G; p13:c.-2772A>G; p27:c.-608A>G; p30:c.-664A>G; pol:c.1525A>G; tax:c.-664A>G	pol:p.Thr509Ala	Yes
Tw_06	Common Transcontinental Seq	5323	SNV	T	C	HBZ:c.*1339A>G; env:c.142T>C; p12:c.-1513T>C; p13:c.-1967T>C; p27:c.60+138T>C; p30:c.4+138T>C; pol:c.*134T>C; tax:c.4+138T>C		No
Tw_06	Common Transcontinental Seq	5346	SNV	C	T	HBZ:c.*1316G>A; env:c.165C>T; p12:c.-1490C>T; p13:c.-1944C>T; p27:c.60+161C>T; p30:c.4+161C>T; pol:c.*157C>T; tax:c.4+161C>T		No
Tw_06	Common Transcontinental Seq	6080	SNV	T	C	HBZ:c.*582A>G; env:c.899T>C; p12:c.-756T>C; p13:c.-1210T>C; p27:c.60+895T>C; p30:c.5-752T>C; pol:c.*891T>C; tax:c.4+895T>C	env:p.Leu300Pro	Yes
Tw_06	Common Transcontinental Seq	6101	SNV	G	A	HBZ:c.*561C>T; env:c.920G>A; p12:c.-735G>A; p13:c.-1189G>A; p27:c.60+916G>A; p30:c.5-731G>A; pol:c.*912G>A; tax:c.4+916G>A	env:p.Arg307Lys	Yes
Tw_06	Common Transcontinental Seq	6208	SNV	A	C	HBZ:c.*454T>G; env:c.1027A>C; p12:c.-628A>C; p13:c.-1082A>C; p27:c.60+1023A>C; p30:c.5-624A>C; pol:c.*1019A>C; tax:c.4+1023A>C		No
Tw_06	Common Transcontinental Seq	6232	SNV	G	A	HBZ:c.*430C>T; env:c.1051G>A; p12:c.-604G>A; p13:c.-1058G>A; p27:c.60+1047G>A; p30:c.5-600G>A; pol:c.*1043G>A; tax:c.4+1047G>A	env:p.Gly351Arg	Yes
Tw_06	Common Transcontinental Seq	6391	SNV	G	A	HBZ:c.*271C>T; env:c.1210G>A; p12:c.-445G>A; p13:c.-899G>A; p27:c.61-913G>A; p30:c.5-441G>A; pol:c.*1202G>A; tax:c.5-913G>A	env:p.Glu404Lys	Yes
Tw_06	Common Transcontinental Seq	6439	SNV	G	T	HBZ:c.*223C>A; env:c.1258G>T; p12:c.-397G>T; p13:c.-851G>T; p27:c.61-865G>T; p30:c.5-393G>T; pol:c.*1250G>T; tax:c.5-865G>T	env:p.Gly420*	Yes
Tw_06	Common Transcontinental Seq	6568	SNV	C	T	HBZ:c.*94G>A; env:c.1387C>T; p12:c.-268C>T; p13:c.-722C>T; p27:c.61-736C>T; p30:c.5-264C>T; pol:c.*1379C>T; tax:c.5-736C>T	env:p.His463Tyr	Yes
Tw_06	Common Transcontinental Seq	6912	SNV	G	A	HBZ:c.371C>T; env:c.*264G>A; p12:c.77G>A; p13:c.-378G>A; p27:c.61-392G>A; p30:c.85G>A; pol:c.*1723G>A; tax:c.5-392G>A	p30:p.Asp29Asn; HBZ:p.Ser124Leu; p12:p.Arg26Gln	Yes
Tw_06	Common Transcontinental Seq	7089	SNV	C	T	HBZ:c.194G>A; env:c.*441C>T; p12:c.254C>T; p13:c.-201C>T; p27:c.61-215C>T; p30:c.262C>T; pol:c.*1900C>T; tax:c.5-215C>T	p30:p.Leu88Phe; HBZ:p.Arg65Lys; p12:p.Ser85Phe	Yes
Tw_06	Common Transcontinental Seq	7140	SNV	T	C	HBZ:c.143A>G; env:c.*492T>C; p12:c.*5T>C; p13:c.-150T>C; p27:c.61-164T>C; p30:c.313T>C; pol:c.*1951T>C; tax:c.5-164T>C	p30:p.*105Gln; HBZ:p.Tyr48Cys	Yes
Tw_06	Common Transcontinental Seq	7326	SNV	A	C	HBZ:c.13-56T>G; env:c.*678A>C; p12:c.*191A>C; p13:c.37A>C; p27:c.83A>C; p30:c.499A>C; tax:c.27A>C	p27:p.Gln28Pro	Yes
Tw_07	Common Transcontinental Seq	941	SNV	G	A	env:c.-4241G>A; gag:c.139G>A; p27:c.-4185G>A; p30:c.-4241G>A; pol:c.-2053G>A; tax:c.-4241G>A	gag:p.Glu47Lys	Yes
Tw_07	Common Transcontinental Seq	1172	SNV	G	A	env:c.-4010G>A; gag:c.370G>A; p27:c.-3954G>A; p30:c.-4010G>A; pol:c.-1822G>A; tax:c.-4010G>A	gag:p.Ala124Thr	Yes
Tw_07	Common Transcontinental Seq	1925	SNV	T	C	env:c.-3257T>C; gag:c.1123T>C; p12:c.-4911T>C; p27:c.-3201T>C; p30:c.-3257T>C; pol:c.-1069T>C; tax:c.-3257T>C	gag:p.Ser375Pro	Yes
Tw_07	Common Transcontinental Seq	1934	SNV	C	A	env:c.-3248C>A; gag:c.1132C>A; p12:c.-4902C>A; p27:c.-3192C>A; p30:c.-3248C>A; pol:c.-1060C>A; tax:c.-3248C>A		No
Tw_07	Common Transcontinental Seq	2049	SNV	G	A	env:c.-3133G>A; gag:c.1247G>A; p12:c.-4787G>A; p27:c.-3077G>A; p30:c.-3133G>A; pol:c.-945G>A; tax:c.-3133G>A	gag:p.Arg416His	Yes
Tw_07	Common Transcontinental Seq	3222	SNV	C	T	env:c.-1960C>T; gag:c.*1130C>T; p12:c.-3614C>T; p13:c.-4068C>T; p27:c.-1904C>T; p30:c.-1960C>T; pol:c.229C>T; tax:c.-1960C>T	pol:p.Pro77Ser	Yes
Tw_07	Common Transcontinental Seq	3255	SNV	T	C	env:c.-1927T>C; gag:c.*1163T>C; p12:c.-3581T>C; p13:c.-4035T>C; p27:c.-1871T>C; p30:c.-1927T>C; pol:c.262T>C; tax:c.-1927T>C	pol:p.Tyr88His	Yes
Tw_07	Common Transcontinental Seq	3303	SNV	G	A	env:c.-1879G>A; gag:c.*1211G>A; p12:c.-3533G>A; p13:c.-3987G>A; p27:c.-1823G>A; p30:c.-1879G>A; pol:c.310G>A; tax:c.-1879G>A	pol:p.Asp104Asn	Yes
Tw_07	Common Transcontinental Seq	3321	SNV	G	A	env:c.-1861G>A; gag:c.*1229G>A; p12:c.-3515G>A; p13:c.-3969G>A; p27:c.-1805G>A; p30:c.-1861G>A; pol:c.328G>A; tax:c.-1861G>A	pol:p.Gly110Arg	Yes
Tw_07	Common Transcontinental Seq	3387	SNV	C	T	env:c.-1795C>T; gag:c.*1295C>T; p12:c.-3449C>T; p13:c.-3903C>T; p27:c.-1739C>T; p30:c.-1795C>T; pol:c.394C>T; tax:c.-1795C>T	pol:p.Pro132Ser	Yes
Tw_07	Common Transcontinental Seq	3420	SNV	T	C	env:c.-1762T>C; gag:c.*1328T>C; p12:c.-3416T>C; p13:c.-3870T>C; p27:c.-1706T>C; p30:c.-1762T>C; pol:c.427T>C; tax:c.-1762T>C	pol:p.Ser143Pro	Yes
Tw_07	Common Transcontinental Seq	3840	SNV	C	A	env:c.-1342C>A; gag:c.*1748C>A; p12:c.-2996C>A; p13:c.-3450C>A; p27:c.-1286C>A; p30:c.-1342C>A; pol:c.847C>A; tax:c.-1342C>A	pol:p.Leu283Ile	Yes
Tw_07	Common Transcontinental Seq	4071	SNV	T	C	env:c.-1111T>C; gag:c.*1979T>C; p12:c.-2765T>C; p13:c.-3219T>C; p27:c.-1055T>C; p30:c.-1111T>C; pol:c.1078T>C; tax:c.-1111T>C	pol:p.Ser360Pro	Yes
Tw_07	Common Transcontinental Seq	4458	SNV	T	G	env:c.-724T>G; p12:c.-2378T>G; p13:c.-2832T>G; p27:c.-668T>G; p30:c.-724T>G; pol:c.1465T>G; tax:c.-724T>G	pol:p.Trp489Gly	Yes
Tw_07	Common Transcontinental Seq	4518	SNV	A	G	env:c.-664A>G; p12:c.-2318A>G; p13:c.-2772A>G; p27:c.-608A>G; p30:c.-664A>G; pol:c.1525A>G; tax:c.-664A>G	pol:p.Thr509Ala	Yes
Tw_07	Common Transcontinental Seq	4548	SNV	C	T	env:c.-634C>T; p12:c.-2288C>T; p13:c.-2742C>T; p27:c.-578C>T; p30:c.-634C>T; pol:c.1555C>T; tax:c.-634C>T	pol:p.Leu519Phe	Yes
Tw_07	Common Transcontinental Seq	4746	SNV	T	C	HBZ:c.*1916A>G; env:c.-436T>C; p12:c.-2090T>C; p13:c.-2544T>C; p27:c.-380T>C; p30:c.-436T>C; pol:c.1753T>C; tax:c.-436T>C	pol:p.Ser585Pro	Yes
Tw_07	Common Transcontinental Seq	5198	SNV	G	A	HBZ:c.*1464C>T; env:c.17G>A; p12:c.-1638G>A; p13:c.-2092G>A; p27:c.60+13G>A; p30:c.4+13G>A; pol:c.*9G>A; tax:c.4+13G>A	env:p.Arg6His	Yes
Tw_07	Common Transcontinental Seq	5346	SNV	C	T	HBZ:c.*1316G>A; env:c.165C>T; p12:c.-1490C>T; p13:c.-1944C>T; p27:c.60+161C>T; p30:c.4+161C>T; pol:c.*157C>T; tax:c.4+161C>T		No
Tw_07	Common Transcontinental Seq	5359	SNV	A	G	HBZ:c.*1303T>C; env:c.178A>G; p12:c.-1477A>G; p13:c.-1931A>G; p27:c.60+174A>G; p30:c.4+174A>G; pol:c.*170A>G; tax:c.4+174A>G	env:p.Arg60Gly	Yes
Tw_07	Common Transcontinental Seq	5404	SNV	C	T	HBZ:c.*1258G>A; env:c.223C>T; p12:c.-1432C>T; p13:c.-1886C>T; p27:c.60+219C>T; p30:c.4+219C>T; pol:c.*215C>T; tax:c.4+219C>T	env:p.Gln75*	Yes
Tw_07	Common Transcontinental Seq	5515	SNV	G	A	HBZ:c.*1147C>T; env:c.334G>A; p12:c.-1321G>A; p13:c.-1775G>A; p27:c.60+330G>A; p30:c.4+330G>A; pol:c.*326G>A; tax:c.4+330G>A	env:p.Val112Met	Yes
Tw_07	Common Transcontinental Seq	5710	SNV	T	C	HBZ:c.*952A>G; env:c.529T>C; p12:c.-1126T>C; p13:c.-1580T>C; p27:c.60+525T>C; p30:c.4+525T>C; pol:c.*521T>C; tax:c.4+525T>C	env:p.*177Gln	Yes
Tw_07	Common Transcontinental Seq	5890	SNV	T	C	HBZ:c.*772A>G; env:c.709T>C; p12:c.-946T>C; p13:c.-1400T>C; p27:c.60+705T>C; p30:c.4+705T>C; pol:c.*701T>C; tax:c.4+705T>C		No
Tw_07	Common Transcontinental Seq	6100	SNV	A	G	HBZ:c.*562T>C; env:c.919A>G; p12:c.-736A>G; p13:c.-1190A>G; p27:c.60+915A>G; p30:c.5-732A>G; pol:c.*911A>G; tax:c.4+915A>G	env:p.Arg307Gly	Yes
Tw_07	Common Transcontinental Seq	6169	SNV	G	A	HBZ:c.*493C>T; env:c.988G>A; p12:c.-667G>A; p13:c.-1121G>A; p27:c.60+984G>A; p30:c.5-663G>A; pol:c.*980G>A; tax:c.4+984G>A	env:p.Gly330Ser	Yes
Tw_07	Common Transcontinental Seq	6221	SNV	T	C	HBZ:c.*441A>G; env:c.1040T>C; p12:c.-615T>C; p13:c.-1069T>C; p27:c.60+1036T>C; p30:c.5-611T>C; pol:c.*1032T>C; tax:c.4+1036T>C	env:p.Leu347Pro	Yes
Tw_07	Common Transcontinental Seq	6439	SNV	G	T	HBZ:c.*223C>A; env:c.1258G>T; p12:c.-397G>T; p13:c.-851G>T; p27:c.61-865G>T; p30:c.5-393G>T; pol:c.*1250G>T; tax:c.5-865G>T	env:p.Gly420*	Yes
Tw_07	Common Transcontinental Seq	6664	SNV	T	C	HBZ:c.619A>G; env:c.*16T>C; p12:c.-172T>C; p13:c.-626T>C; p27:c.61-640T>C; p30:c.5-168T>C; pol:c.*1475T>C; tax:c.5-640T>C	HBZ:p.Asn207Asp	Yes
Tw_07	Common Transcontinental Seq	7059	SNV	A	G	HBZ:c.224T>C; env:c.*411A>G; p12:c.224A>G; p13:c.-231A>G; p27:c.61-245A>G; p30:c.232A>G; pol:c.*1870A>G; tax:c.5-245A>G	p30:p.Thr78Ala; HBZ:p.Val75Ala; p12:p.His75Arg	Yes
Tw_07	Common Transcontinental Seq	7137	SNV	G	A	HBZ:c.146C>T; env:c.*489G>A; p12:c.*2G>A; p13:c.-153G>A; p27:c.61-167G>A; p30:c.310G>A; pol:c.*1948G>A; tax:c.5-167G>A	p30:p.Gly104Arg; HBZ:p.Pro49Leu	Yes
Tw_07	Common Transcontinental Seq	7215	SNV	C	T	HBZ:c.68G>A; env:c.*567C>T; p12:c.*80C>T; p13:c.-75C>T; p27:c.61-89C>T; p30:c.388C>T; tax:c.5-89C>T	p30:p.Gln130*; HBZ:p.Trp23*	Yes
Tw_07	Common Transcontinental Seq	7915	SNV	A	G	HBZ:c.13-645T>C; env:c.*1267A>G; p12:c.*780A>G; p13:c.*362A>G; p27:c.*102A>G; p30:c.*362A>G; tax:c.616A>G	tax:p.Asn206Asp	Yes
Tw_07	Common Transcontinental Seq	8249	SNV	A	C	HBZ:c.12+421T>G; env:c.*1601A>C; p12:c.*1114A>C; p13:c.*696A>C; p27:c.*436A>C; p30:c.*696A>C; tax:c.950A>C	tax:p.His317Pro	Yes
Tw_08	Common Transcontinental Seq	816	SNV	T	C	env:c.-4366T>C; gag:c.14T>C; p27:c.-4310T>C; p30:c.-4366T>C; pol:c.-2178T>C; tax:c.-4366T>C	gag:p.Leu5Pro	Yes
Tw_08	Common Transcontinental Seq	3321	SNV	G	A	env:c.-1861G>A; gag:c.*1229G>A; p12:c.-3515G>A; p13:c.-3969G>A; p27:c.-1805G>A; p30:c.-1861G>A; pol:c.328G>A; tax:c.-1861G>A	pol:p.Gly110Arg	Yes
Tw_08	Common Transcontinental Seq	3840	SNV	C	A	env:c.-1342C>A; gag:c.*1748C>A; p12:c.-2996C>A; p13:c.-3450C>A; p27:c.-1286C>A; p30:c.-1342C>A; pol:c.847C>A; tax:c.-1342C>A	pol:p.Leu283Ile	Yes
Tw_08	Common Transcontinental Seq	3963	SNV	T	C	env:c.-1219T>C; gag:c.*1871T>C; p12:c.-2873T>C; p13:c.-3327T>C; p27:c.-1163T>C; p30:c.-1219T>C; pol:c.970T>C; tax:c.-1219T>C	pol:p.Tyr324His	Yes
Tw_08	Common Transcontinental Seq	4257	SNV	C	T	env:c.-925C>T; p12:c.-2579C>T; p13:c.-3033C>T; p27:c.-869C>T; p30:c.-925C>T; pol:c.1264C>T; tax:c.-925C>T	pol:p.Gln422*	Yes
Tw_08	Common Transcontinental Seq	4518	SNV	A	G	env:c.-664A>G; p12:c.-2318A>G; p13:c.-2772A>G; p27:c.-608A>G; p30:c.-664A>G; pol:c.1525A>G; tax:c.-664A>G	pol:p.Thr509Ala	Yes
Tw_08	Common Transcontinental Seq	5323	SNV	T	C	HBZ:c.*1339A>G; env:c.142T>C; p12:c.-1513T>C; p13:c.-1967T>C; p27:c.60+138T>C; p30:c.4+138T>C; pol:c.*134T>C; tax:c.4+138T>C		No
Tw_08	Common Transcontinental Seq	5346	SNV	C	T	HBZ:c.*1316G>A; env:c.165C>T; p12:c.-1490C>T; p13:c.-1944C>T; p27:c.60+161C>T; p30:c.4+161C>T; pol:c.*157C>T; tax:c.4+161C>T		No
Tw_08	Common Transcontinental Seq	6101	SNV	G	A	HBZ:c.*561C>T; env:c.920G>A; p12:c.-735G>A; p13:c.-1189G>A; p27:c.60+916G>A; p30:c.5-731G>A; pol:c.*912G>A; tax:c.4+916G>A	env:p.Arg307Lys	Yes
Tw_08	Common Transcontinental Seq	6208	SNV	A	C	HBZ:c.*454T>G; env:c.1027A>C; p12:c.-628A>C; p13:c.-1082A>C; p27:c.60+1023A>C; p30:c.5-624A>C; pol:c.*1019A>C; tax:c.4+1023A>C		No
Tw_08	Common Transcontinental Seq	6391	SNV	G	A	HBZ:c.*271C>T; env:c.1210G>A; p12:c.-445G>A; p13:c.-899G>A; p27:c.61-913G>A; p30:c.5-441G>A; pol:c.*1202G>A; tax:c.5-913G>A	env:p.Glu404Lys	Yes
Tw_08	Common Transcontinental Seq	6433	SNV	C	T	HBZ:c.*229G>A; env:c.1252C>T; p12:c.-403C>T; p13:c.-857C>T; p27:c.61-871C>T; p30:c.5-399C>T; pol:c.*1244C>T; tax:c.5-871C>T	env:p.Pro418Ser	Yes
Tw_08	Common Transcontinental Seq	6439	SNV	G	T	HBZ:c.*223C>A; env:c.1258G>T; p12:c.-397G>T; p13:c.-851G>T; p27:c.61-865G>T; p30:c.5-393G>T; pol:c.*1250G>T; tax:c.5-865G>T	env:p.Gly420*	Yes
Tw_08	Common Transcontinental Seq	6912	SNV	G	A	HBZ:c.371C>T; env:c.*264G>A; p12:c.77G>A; p13:c.-378G>A; p27:c.61-392G>A; p30:c.85G>A; pol:c.*1723G>A; tax:c.5-392G>A	p30:p.Asp29Asn; HBZ:p.Ser124Leu; p12:p.Arg26Gln	Yes
Tw_08	Common Transcontinental Seq	6948	SNV	C	A	HBZ:c.335G>T; env:c.*300C>A; p12:c.113C>A; p13:c.-342C>A; p27:c.61-356C>A; p30:c.121C>A; pol:c.*1759C>A; tax:c.5-356C>A	p30:p.Pro41Thr; HBZ:p.Gly112Val; p12:p.Ala38Asp	Yes
Tw_08	Common Transcontinental Seq	7089	SNV	C	T	HBZ:c.194G>A; env:c.*441C>T; p12:c.254C>T; p13:c.-201C>T; p27:c.61-215C>T; p30:c.262C>T; pol:c.*1900C>T; tax:c.5-215C>T	p30:p.Leu88Phe; HBZ:p.Arg65Lys; p12:p.Ser85Phe	Yes
Tw_08	Common Transcontinental Seq	7140	SNV	T	C	HBZ:c.143A>G; env:c.*492T>C; p12:c.*5T>C; p13:c.-150T>C; p27:c.61-164T>C; p30:c.313T>C; pol:c.*1951T>C; tax:c.5-164T>C	p30:p.*105Gln; HBZ:p.Tyr48Cys	Yes
Tw_08	Common Transcontinental Seq	7158	SNV	A	G	HBZ:c.125T>C; env:c.*510A>G; p12:c.*23A>G; p13:c.-132A>G; p27:c.61-146A>G; p30:c.331A>G; pol:c.*1969A>G; tax:c.5-146A>G	p30:p.Ser111Gly; HBZ:p.Leu42Pro	Yes
Tw_08	Common Transcontinental Seq	7326	SNV	A	C	HBZ:c.13-56T>G; env:c.*678A>C; p12:c.*191A>C; p13:c.37A>C; p27:c.83A>C; p30:c.499A>C; tax:c.27A>C	p27:p.Gln28Pro	Yes
Tw_08	Common Transcontinental Seq	7651	SNV	T	C	HBZ:c.13-381A>G; env:c.*1003T>C; p12:c.*516T>C; p13:c.*98T>C; p27:c.408T>C; p30:c.*98T>C; tax:c.352T>C	tax:p.Trp118Arg	Yes
Tw_09	AB513134	1229	SNV	T	C	env:c.-3954T>C; gag:c.426T>C; p27:c.-3898T>C; p30:c.-3954T>C; pol:c.-1766T>C; tax:c.-3954T>C		No
Tw_09	AB513134	1256	SNV	G	A	env:c.-3927G>A; gag:c.453G>A; p27:c.-3871G>A; p30:c.-3927G>A; pol:c.-1739G>A; tax:c.-3927G>A		No
Tw_09	AB513134	1925	SNV	C	T	env:c.-3258C>T; gag:c.1122C>T; p12:c.-4912C>T; p27:c.-3202C>T; p30:c.-3258C>T; pol:c.-1070C>T; tax:c.-3258C>T		No
Tw_09	AB513134	3798	SNV	G	A	env:c.-1385G>A; gag:c.*1705G>A; p12:c.-3039G>A; p13:c.-3493G>A; p27:c.-1329G>A; p30:c.-1385G>A; pol:c.804G>A; tax:c.-1385G>A		No
Tw_09	AB513134	3961	SNV	C	A	env:c.-1222C>A; gag:c.*1868C>A; p12:c.-2876C>A; p13:c.-3330C>A; p27:c.-1166C>A; p30:c.-1222C>A; pol:c.967C>A; tax:c.-1222C>A	pol:p.Gln323Lys	Yes
Tw_09	AB513134	4128	SNV	G	A	env:c.-1055G>A; p12:c.-2709G>A; p13:c.-3163G>A; p27:c.-999G>A; p30:c.-1055G>A; pol:c.1134G>A; tax:c.-1055G>A		No
Tw_09	AB513134	4630	SNV	T	C	env:c.-553T>C; p12:c.-2207T>C; p13:c.-2661T>C; p27:c.-497T>C; p30:c.-553T>C; pol:c.1636T>C; tax:c.-553T>C	pol:p.Tyr546His	Yes
Tw_09	AB513134	5569	SNV	C	T	HBZ:c.*1094G>A; env:c.387C>T; p12:c.-1268C>T; p13:c.-1722C>T; p27:c.60+383C>T; p30:c.4+383C>T; pol:c.*379C>T; tax:c.4+383C>T		No
Tw_09	AB513134	5592	SNV	A	G	HBZ:c.*1071T>C; env:c.410A>G; p12:c.-1245A>G; p13:c.-1699A>G; p27:c.60+406A>G; p30:c.4+406A>G; pol:c.*402A>G; tax:c.4+406A>G	env:p.His137Arg	Yes
Tw_09	AB513134	5884	SNV	C	A	HBZ:c.*779G>T; env:c.702C>A; p12:c.-953C>A; p13:c.-1407C>A; p27:c.60+698C>A; p30:c.4+698C>A; pol:c.*694C>A; tax:c.4+698C>A		No
Tw_09	AB513134	6419	SNV	C	T	HBZ:c.*244G>A; env:c.1237C>T; p12:c.-418C>T; p13:c.-872C>T; p27:c.61-886C>T; p30:c.5-414C>T; pol:c.*1229C>T; tax:c.5-886C>T		No
Tw_09	AB513134	6428	SNV	A	C	HBZ:c.*235T>G; env:c.1246A>C; p12:c.-409A>C; p13:c.-863A>C; p27:c.61-877A>C; p30:c.5-405A>C; pol:c.*1238A>C; tax:c.5-877A>C		No
Tw_09	AB513134	6568	SNV	C	T	HBZ:c.*95G>A; env:c.1386C>T; p12:c.-269C>T; p13:c.-723C>T; p27:c.61-737C>T; p30:c.5-265C>T; pol:c.*1378C>T; tax:c.5-737C>T		No
Tw_09	AB513134	7041	SNV	G	A	HBZ:c.243C>T; env:c.*392G>A; p12:c.205G>A; p13:c.-250G>A; p27:c.61-264G>A; p30:c.213G>A; pol:c.*1851G>A; tax:c.5-264G>A	p12:p.Gly69Ser	Yes
Tw_09	AB513134	7142	SNV	G	A	HBZ:c.142C>T; env:c.*493G>A; p12:c.*6G>A; p13:c.-149G>A; p27:c.61-163G>A; p30:c.314G>A; pol:c.*1952G>A; tax:c.5-163G>A	p30:p.Ser105Asn	Yes
Tw_09	AB513134	7666	SNV	A	C	HBZ:c.14-396T>G; env:c.*1017A>C; p12:c.*530A>C; p13:c.*112A>C; p27:c.422A>C; p30:c.*112A>C; tax:c.366A>C	p27:p.Gln141Pro	Yes
Tw_09	AB513134	7939	SNV	G	A	HBZ:c.14-669C>T; env:c.*1290G>A; p12:c.*803G>A; p13:c.*385G>A; p27:c.*125G>A; p30:c.*385G>A; tax:c.639G>A		No
Tw_10	AB513134	992	SNV	T	C	env:c.-4191T>C; gag:c.189T>C; p27:c.-4135T>C; p30:c.-4191T>C; pol:c.-2003T>C; tax:c.-4191T>C		No
Tw_10	AB513134	1083	SNV	A	G	env:c.-4100A>G; gag:c.280A>G; p27:c.-4044A>G; p30:c.-4100A>G; pol:c.-1912A>G; tax:c.-4100A>G	gag:p.Ile94Val	Yes
Tw_10	AB513134	1548	SNV	G	A	env:c.-3635G>A; gag:c.745G>A; p27:c.-3579G>A; p30:c.-3635G>A; pol:c.-1447G>A; tax:c.-3635G>A	gag:p.Ala249Thr	Yes
Tw_10	AB513134	1925	SNV	C	T	env:c.-3258C>T; gag:c.1122C>T; p12:c.-4912C>T; p27:c.-3202C>T; p30:c.-3258C>T; pol:c.-1070C>T; tax:c.-3258C>T		No
Tw_10	AB513134	1928	SNV	C	A	env:c.-3255C>A; gag:c.1125C>A; p12:c.-4909C>A; p27:c.-3199C>A; p30:c.-3255C>A; pol:c.-1067C>A; tax:c.-3255C>A		No
Tw_10	AB513134	3029	SNV	A	G	env:c.-2154A>G; gag:c.*936A>G; p12:c.-3808A>G; p13:c.-4262A>G; p27:c.-2098A>G; p30:c.-2154A>G; pol:c.35A>G; tax:c.-2154A>G	pol:p.Gln12Arg	Yes
Tw_10	AB513134	3078	SNV	A	G	env:c.-2105A>G; gag:c.*985A>G; p12:c.-3759A>G; p13:c.-4213A>G; p27:c.-2049A>G; p30:c.-2105A>G; pol:c.84A>G; tax:c.-2105A>G		No
Tw_10	AB513134	3207	SNV	G	A	env:c.-1976G>A; gag:c.*1114G>A; p12:c.-3630G>A; p13:c.-4084G>A; p27:c.-1920G>A; p30:c.-1976G>A; pol:c.213G>A; tax:c.-1976G>A		No
Tw_10	AB513134	3798	SNV	G	A	env:c.-1385G>A; gag:c.*1705G>A; p12:c.-3039G>A; p13:c.-3493G>A; p27:c.-1329G>A; p30:c.-1385G>A; pol:c.804G>A; tax:c.-1385G>A		No
Tw_10	AB513134	3885	SNV	G	A	env:c.-1298G>A; gag:c.*1792G>A; p12:c.-2952G>A; p13:c.-3406G>A; p27:c.-1242G>A; p30:c.-1298G>A; pol:c.891G>A; tax:c.-1298G>A		No
Tw_10	AB513134	3963	SNV	A	T	env:c.-1220A>T; gag:c.*1870A>T; p12:c.-2874A>T; p13:c.-3328A>T; p27:c.-1164A>T; p30:c.-1220A>T; pol:c.969A>T; tax:c.-1220A>T	pol:p.Gln323His	Yes
Tw_10	AB513134	4128	SNV	G	A	env:c.-1055G>A; p12:c.-2709G>A; p13:c.-3163G>A; p27:c.-999G>A; p30:c.-1055G>A; pol:c.1134G>A; tax:c.-1055G>A		No
Tw_10	AB513134	4494	SNV	T	C	env:c.-689T>C; p12:c.-2343T>C; p13:c.-2797T>C; p27:c.-633T>C; p30:c.-689T>C; pol:c.1500T>C; tax:c.-689T>C		No
Tw_10	AB513134	4580	SNV	G	A	env:c.-603G>A; p12:c.-2257G>A; p13:c.-2711G>A; p27:c.-547G>A; p30:c.-603G>A; pol:c.1586G>A; tax:c.-603G>A	pol:p.Arg529Lys	Yes
Tw_10	AB513134	4795	SNV	C	G	HBZ:c.*1868G>C; env:c.-388C>G; p12:c.-2042C>G; p13:c.-2496C>G; p27:c.-332C>G; p30:c.-388C>G; pol:c.1801C>G; tax:c.-388C>G	pol:p.Leu601Val	Yes
Tw_10	AB513134	4955	SNV	G	A	HBZ:c.*1708C>T; env:c.-228G>A; p12:c.-1882G>A; p13:c.-2336G>A; p27:c.-172G>A; p30:c.-228G>A; pol:c.1961G>A; tax:c.-228G>A	pol:p.Arg654His	Yes
Tw_10	AB513134	5237	SNV	T	C	HBZ:c.*1426A>G; env:c.55T>C; p12:c.-1600T>C; p13:c.-2054T>C; p27:c.60+51T>C; p30:c.4+51T>C; pol:c.*47T>C; tax:c.4+51T>C	env:p.Phe19Leu	Yes
Tw_10	AB513134	5356	SNV	A	G	HBZ:c.*1307T>C; env:c.174A>G; p12:c.-1481A>G; p13:c.-1935A>G; p27:c.60+170A>G; p30:c.4+170A>G; pol:c.*166A>G; tax:c.4+170A>G		No
Tw_10	AB513134	5494	SNV	T	C	HBZ:c.*1169A>G; env:c.312T>C; p12:c.-1343T>C; p13:c.-1797T>C; p27:c.60+308T>C; p30:c.4+308T>C; pol:c.*304T>C; tax:c.4+308T>C		No
Tw_10	AB513134	5930	SNV	T	C	HBZ:c.*733A>G; env:c.748T>C; p12:c.-907T>C; p13:c.-1361T>C; p27:c.60+744T>C; p30:c.4+744T>C; pol:c.*740T>C; tax:c.4+744T>C	env:p.Ser250Pro	Yes
Tw_10	AB513134	6152	SNV	C	T	HBZ:c.*511G>A; env:c.970C>T; p12:c.-685C>T; p13:c.-1139C>T; p27:c.60+966C>T; p30:c.5-681C>T; pol:c.*962C>T; tax:c.4+966C>T		No
Tw_10	AB513134	6457	SNV	T	C	HBZ:c.*206A>G; env:c.1275T>C; p12:c.-380T>C; p13:c.-834T>C; p27:c.61-848T>C; p30:c.5-376T>C; pol:c.*1267T>C; tax:c.5-848T>C		No
Tw_10	AB513134	7041	SNV	G	A	HBZ:c.243C>T; env:c.*392G>A; p12:c.205G>A; p13:c.-250G>A; p27:c.61-264G>A; p30:c.213G>A; pol:c.*1851G>A; tax:c.5-264G>A	p12:p.Gly69Ser	Yes
Tw_10	AB513134	7085	SNV	C	T	HBZ:c.199G>A; env:c.*436C>T; p12:c.249C>T; p13:c.-206C>T; p27:c.61-220C>T; p30:c.257C>T; pol:c.*1895C>T; tax:c.5-220C>T	p30:p.Ala86Val; HBZ:p.Ala67Thr	Yes
Tw_10	AB513134	7247	SNV	A	G	HBZ:c.37T>C; env:c.*598A>G; p12:c.*111A>G; p13:c.-44A>G; p27:c.61-58A>G; p30:c.419A>G; tax:c.5-58A>G	p30:p.Asp140Gly; HBZ:p.Ser13Pro	Yes
Tw_10	AB513134	7666	SNV	A	C	HBZ:c.14-396T>G; env:c.*1017A>C; p12:c.*530A>C; p13:c.*112A>C; p27:c.422A>C; p30:c.*112A>C; tax:c.366A>C	p27:p.Gln141Pro	Yes
Tw_10	AB513134	8116	SNV	G	A	HBZ:c.13+555C>T; env:c.*1467G>A; p12:c.*980G>A; p13:c.*562G>A; p27:c.*302G>A; p30:c.*562G>A; tax:c.816G>A		No
Tw_10	AB513134	8332	SNV	T	C	HBZ:c.13+339A>G; env:c.*1683T>C; p12:c.*1196T>C; p13:c.*778T>C; p27:c.*518T>C; p30:c.*778T>C; tax:c.1032T>C		No
Tw_10	AB513134	8347	SNV	A	C	HBZ:c.13+324T>G; env:c.*1698A>C; p12:c.*1211A>C; p13:c.*793A>C; p27:c.*533A>C; p30:c.*793A>C; tax:c.1047A>C		No
Tw_11	Common Transcontinental Seq	941	SNV	G	A	env:c.-4241G>A; gag:c.139G>A; p27:c.-4185G>A; p30:c.-4241G>A; pol:c.-2053G>A; tax:c.-4241G>A	gag:p.Glu47Lys	Yes
Tw_11	Common Transcontinental Seq	1172	SNV	G	A	env:c.-4010G>A; gag:c.370G>A; p27:c.-3954G>A; p30:c.-4010G>A; pol:c.-1822G>A; tax:c.-4010G>A	gag:p.Ala124Thr	Yes
Tw_11	Common Transcontinental Seq	1925	SNV	T	C	env:c.-3257T>C; gag:c.1123T>C; p12:c.-4911T>C; p27:c.-3201T>C; p30:c.-3257T>C; pol:c.-1069T>C; tax:c.-3257T>C	gag:p.Ser375Pro	Yes
Tw_11	Common Transcontinental Seq	1934	SNV	C	A	env:c.-3248C>A; gag:c.1132C>A; p12:c.-4902C>A; p27:c.-3192C>A; p30:c.-3248C>A; pol:c.-1060C>A; tax:c.-3248C>A		No
Tw_11	Common Transcontinental Seq	2049	SNV	G	A	env:c.-3133G>A; gag:c.1247G>A; p12:c.-4787G>A; p27:c.-3077G>A; p30:c.-3133G>A; pol:c.-945G>A; tax:c.-3133G>A	gag:p.Arg416His	Yes
Tw_11	Common Transcontinental Seq	3222	SNV	C	T	env:c.-1960C>T; gag:c.*1130C>T; p12:c.-3614C>T; p13:c.-4068C>T; p27:c.-1904C>T; p30:c.-1960C>T; pol:c.229C>T; tax:c.-1960C>T	pol:p.Pro77Ser	Yes
Tw_11	Common Transcontinental Seq	3255	SNV	T	C	env:c.-1927T>C; gag:c.*1163T>C; p12:c.-3581T>C; p13:c.-4035T>C; p27:c.-1871T>C; p30:c.-1927T>C; pol:c.262T>C; tax:c.-1927T>C	pol:p.Tyr88His	Yes
Tw_11	Common Transcontinental Seq	3303	SNV	G	A	env:c.-1879G>A; gag:c.*1211G>A; p12:c.-3533G>A; p13:c.-3987G>A; p27:c.-1823G>A; p30:c.-1879G>A; pol:c.310G>A; tax:c.-1879G>A	pol:p.Asp104Asn	Yes
Tw_11	Common Transcontinental Seq	3321	SNV	G	A	env:c.-1861G>A; gag:c.*1229G>A; p12:c.-3515G>A; p13:c.-3969G>A; p27:c.-1805G>A; p30:c.-1861G>A; pol:c.328G>A; tax:c.-1861G>A	pol:p.Gly110Arg	Yes
Tw_11	Common Transcontinental Seq	3420	SNV	T	C	env:c.-1762T>C; gag:c.*1328T>C; p12:c.-3416T>C; p13:c.-3870T>C; p27:c.-1706T>C; p30:c.-1762T>C; pol:c.427T>C; tax:c.-1762T>C	pol:p.Ser143Pro	Yes
Tw_11	Common Transcontinental Seq	3840	SNV	C	A	env:c.-1342C>A; gag:c.*1748C>A; p12:c.-2996C>A; p13:c.-3450C>A; p27:c.-1286C>A; p30:c.-1342C>A; pol:c.847C>A; tax:c.-1342C>A	pol:p.Leu283Ile	Yes
Tw_11	Common Transcontinental Seq	4071	SNV	T	C	env:c.-1111T>C; gag:c.*1979T>C; p12:c.-2765T>C; p13:c.-3219T>C; p27:c.-1055T>C; p30:c.-1111T>C; pol:c.1078T>C; tax:c.-1111T>C	pol:p.Ser360Pro	Yes
Tw_11	Common Transcontinental Seq	4458	SNV	T	G	env:c.-724T>G; p12:c.-2378T>G; p13:c.-2832T>G; p27:c.-668T>G; p30:c.-724T>G; pol:c.1465T>G; tax:c.-724T>G	pol:p.Trp489Gly	Yes
Tw_11	Common Transcontinental Seq	4518	SNV	A	G	env:c.-664A>G; p12:c.-2318A>G; p13:c.-2772A>G; p27:c.-608A>G; p30:c.-664A>G; pol:c.1525A>G; tax:c.-664A>G	pol:p.Thr509Ala	Yes
Tw_11	Common Transcontinental Seq	4548	SNV	C	T	env:c.-634C>T; p12:c.-2288C>T; p13:c.-2742C>T; p27:c.-578C>T; p30:c.-634C>T; pol:c.1555C>T; tax:c.-634C>T	pol:p.Leu519Phe	Yes
Tw_11	Common Transcontinental Seq	5198	SNV	G	A	HBZ:c.*1464C>T; env:c.17G>A; p12:c.-1638G>A; p13:c.-2092G>A; p27:c.60+13G>A; p30:c.4+13G>A; pol:c.*9G>A; tax:c.4+13G>A	env:p.Arg6His	Yes
Tw_11	Common Transcontinental Seq	5346	SNV	C	T	HBZ:c.*1316G>A; env:c.165C>T; p12:c.-1490C>T; p13:c.-1944C>T; p27:c.60+161C>T; p30:c.4+161C>T; pol:c.*157C>T; tax:c.4+161C>T		No
Tw_11	Common Transcontinental Seq	5359	SNV	A	G	HBZ:c.*1303T>C; env:c.178A>G; p12:c.-1477A>G; p13:c.-1931A>G; p27:c.60+174A>G; p30:c.4+174A>G; pol:c.*170A>G; tax:c.4+174A>G	env:p.Arg60Gly	Yes
Tw_11	Common Transcontinental Seq	5404	SNV	C	T	HBZ:c.*1258G>A; env:c.223C>T; p12:c.-1432C>T; p13:c.-1886C>T; p27:c.60+219C>T; p30:c.4+219C>T; pol:c.*215C>T; tax:c.4+219C>T	env:p.Gln75*	Yes
Tw_11	Common Transcontinental Seq	5515	SNV	G	A	HBZ:c.*1147C>T; env:c.334G>A; p12:c.-1321G>A; p13:c.-1775G>A; p27:c.60+330G>A; p30:c.4+330G>A; pol:c.*326G>A; tax:c.4+330G>A	env:p.Val112Met	Yes
Tw_11	Common Transcontinental Seq	5890	SNV	T	C	HBZ:c.*772A>G; env:c.709T>C; p12:c.-946T>C; p13:c.-1400T>C; p27:c.60+705T>C; p30:c.4+705T>C; pol:c.*701T>C; tax:c.4+705T>C		No
Tw_11	Common Transcontinental Seq	6100	SNV	A	G	HBZ:c.*562T>C; env:c.919A>G; p12:c.-736A>G; p13:c.-1190A>G; p27:c.60+915A>G; p30:c.5-732A>G; pol:c.*911A>G; tax:c.4+915A>G	env:p.Arg307Gly	Yes
Tw_11	Common Transcontinental Seq	6169	SNV	G	A	HBZ:c.*493C>T; env:c.988G>A; p12:c.-667G>A; p13:c.-1121G>A; p27:c.60+984G>A; p30:c.5-663G>A; pol:c.*980G>A; tax:c.4+984G>A	env:p.Gly330Ser	Yes
Tw_11	Common Transcontinental Seq	6221	SNV	T	C	HBZ:c.*441A>G; env:c.1040T>C; p12:c.-615T>C; p13:c.-1069T>C; p27:c.60+1036T>C; p30:c.5-611T>C; pol:c.*1032T>C; tax:c.4+1036T>C	env:p.Leu347Pro	Yes
Tw_11	Common Transcontinental Seq	6439	SNV	G	T	HBZ:c.*223C>A; env:c.1258G>T; p12:c.-397G>T; p13:c.-851G>T; p27:c.61-865G>T; p30:c.5-393G>T; pol:c.*1250G>T; tax:c.5-865G>T	env:p.Gly420*	Yes
Tw_11	Common Transcontinental Seq	6664	SNV	T	C	HBZ:c.619A>G; env:c.*16T>C; p12:c.-172T>C; p13:c.-626T>C; p27:c.61-640T>C; p30:c.5-168T>C; pol:c.*1475T>C; tax:c.5-640T>C	HBZ:p.Asn207Asp	Yes
Tw_11	Common Transcontinental Seq	6690	SNV	C	A	HBZ:c.593G>T; env:c.*42C>A; p12:c.-146C>A; p13:c.-600C>A; p27:c.61-614C>A; p30:c.5-142C>A; pol:c.*1501C>A; tax:c.5-614C>A	HBZ:p.Gly198Val	Yes
Tw_11	Common Transcontinental Seq	7059	SNV	A	G	HBZ:c.224T>C; env:c.*411A>G; p12:c.224A>G; p13:c.-231A>G; p27:c.61-245A>G; p30:c.232A>G; pol:c.*1870A>G; tax:c.5-245A>G	p30:p.Thr78Ala; HBZ:p.Val75Ala; p12:p.His75Arg	Yes
Tw_11	Common Transcontinental Seq	7137	SNV	G	A	HBZ:c.146C>T; env:c.*489G>A; p12:c.*2G>A; p13:c.-153G>A; p27:c.61-167G>A; p30:c.310G>A; pol:c.*1948G>A; tax:c.5-167G>A	p30:p.Gly104Arg; HBZ:p.Pro49Leu	Yes
Tw_11	Common Transcontinental Seq	7215	SNV	C	T	HBZ:c.68G>A; env:c.*567C>T; p12:c.*80C>T; p13:c.-75C>T; p27:c.61-89C>T; p30:c.388C>T; tax:c.5-89C>T	p30:p.Gln130*; HBZ:p.Trp23*	Yes
Tw_11	Common Transcontinental Seq	7915	SNV	A	G	HBZ:c.13-645T>C; env:c.*1267A>G; p12:c.*780A>G; p13:c.*362A>G; p27:c.*102A>G; p30:c.*362A>G; tax:c.616A>G	tax:p.Asn206Asp	Yes
Tw_11	Common Transcontinental Seq	8249	SNV	A	C	HBZ:c.12+421T>G; env:c.*1601A>C; p12:c.*1114A>C; p13:c.*696A>C; p27:c.*436A>C; p30:c.*696A>C; tax:c.950A>C	tax:p.His317Pro	Yes
Tw_12	AB513134	1925	SNV	C	T	env:c.-3258C>T; gag:c.1122C>T; p12:c.-4912C>T; p27:c.-3202C>T; p30:c.-3258C>T; pol:c.-1070C>T; tax:c.-3258C>T		No
Tw_12	AB513134	3798	SNV	G	A	env:c.-1385G>A; gag:c.*1705G>A; p12:c.-3039G>A; p13:c.-3493G>A; p27:c.-1329G>A; p30:c.-1385G>A; pol:c.804G>A; tax:c.-1385G>A		No
Tw_12	AB513134	4137	SNV	C	T	env:c.-1046C>T; p12:c.-2700C>T; p13:c.-3154C>T; p27:c.-990C>T; p30:c.-1046C>T; pol:c.1143C>T; tax:c.-1046C>T		No
Tw_12	AB513134	4668	SNV	C	G	HBZ:c.*1995G>C; env:c.-515C>G; p12:c.-2169C>G; p13:c.-2623C>G; p27:c.-459C>G; p30:c.-515C>G; pol:c.1674C>G; tax:c.-515C>G		No
Tw_12	AB513134	4946	SNV	C	T	HBZ:c.*1717G>A; env:c.-237C>T; p12:c.-1891C>T; p13:c.-2345C>T; p27:c.-181C>T; p30:c.-237C>T; pol:c.1952C>T; tax:c.-237C>T	pol:p.Pro651Leu	Yes
Tw_12	AB513134	6391	SNV	G	A	HBZ:c.*272C>T; env:c.1209G>A; p12:c.-446G>A; p13:c.-900G>A; p27:c.61-914G>A; p30:c.5-442G>A; pol:c.*1201G>A; tax:c.5-914G>A		No
Tw_12	AB513134	7041	SNV	G	A	HBZ:c.243C>T; env:c.*392G>A; p12:c.205G>A; p13:c.-250G>A; p27:c.61-264G>A; p30:c.213G>A; pol:c.*1851G>A; tax:c.5-264G>A	p12:p.Gly69Ser	Yes
Tw_12	AB513134	7666	SNV	A	C	HBZ:c.14-396T>G; env:c.*1017A>C; p12:c.*530A>C; p13:c.*112A>C; p27:c.422A>C; p30:c.*112A>C; tax:c.366A>C	p27:p.Gln141Pro	Yes
Tw_12	AB513134	7942	SNV	C	A	HBZ:c.14-672G>T; env:c.*1293C>A; p12:c.*806C>A; p13:c.*388C>A; p27:c.*128C>A; p30:c.*388C>A; tax:c.642C>A		No
Tw_13	AB513134	1197	SNV	G	A	env:c.-3986G>A; gag:c.394G>A; p27:c.-3930G>A; p30:c.-3986G>A; pol:c.-1798G>A; tax:c.-3986G>A	gag:p.Val132Ile	Yes
Tw_13	AB513134	1676	SNV	A	G	env:c.-3507A>G; gag:c.873A>G; p27:c.-3451A>G; p30:c.-3507A>G; pol:c.-1319A>G; tax:c.-3507A>G		No
Tw_13	AB513134	1925	SNV	C	T	env:c.-3258C>T; gag:c.1122C>T; p12:c.-4912C>T; p27:c.-3202C>T; p30:c.-3258C>T; pol:c.-1070C>T; tax:c.-3258C>T		No
Tw_13	AB513134	3207	SNV	G	A	env:c.-1976G>A; gag:c.*1114G>A; p12:c.-3630G>A; p13:c.-4084G>A; p27:c.-1920G>A; p30:c.-1976G>A; pol:c.213G>A; tax:c.-1976G>A		No
Tw_13	AB513134	3798	SNV	G	A	env:c.-1385G>A; gag:c.*1705G>A; p12:c.-3039G>A; p13:c.-3493G>A; p27:c.-1329G>A; p30:c.-1385G>A; pol:c.804G>A; tax:c.-1385G>A		No
Tw_13	AB513134	4140	SNV	A	G	env:c.-1043A>G; p12:c.-2697A>G; p13:c.-3151A>G; p27:c.-987A>G; p30:c.-1043A>G; pol:c.1146A>G; tax:c.-1043A>G		No
Tw_13	AB513134	5647	SNV	A	G	HBZ:c.*1016T>C; env:c.465A>G; p12:c.-1190A>G; p13:c.-1644A>G; p27:c.60+461A>G; p30:c.4+461A>G; pol:c.*457A>G; tax:c.4+461A>G		No
Tw_13	AB513134	5722	SNV	C	T	HBZ:c.*941G>A; env:c.540C>T; p12:c.-1115C>T; p13:c.-1569C>T; p27:c.60+536C>T; p30:c.4+536C>T; pol:c.*532C>T; tax:c.4+536C>T		No
Tw_13	AB513134	7041	SNV	G	A	HBZ:c.243C>T; env:c.*392G>A; p12:c.205G>A; p13:c.-250G>A; p27:c.61-264G>A; p30:c.213G>A; pol:c.*1851G>A; tax:c.5-264G>A	p12:p.Gly69Ser	Yes
Tw_13	AB513134	7666	SNV	A	C	HBZ:c.14-396T>G; env:c.*1017A>C; p12:c.*530A>C; p13:c.*112A>C; p27:c.422A>C; p30:c.*112A>C; tax:c.366A>C	p27:p.Gln141Pro	Yes
Tw_13	AB513134	8141	SNV	T	A	HBZ:c.13+530A>T; env:c.*1492T>A; p12:c.*1005T>A; p13:c.*587T>A; p27:c.*327T>A; p30:c.*587T>A; tax:c.841T>A	tax:p.Phe281Ile	Yes
Tw_14	AB513134	1256	SNV	G	A	env:c.-3927G>A; gag:c.453G>A; p27:c.-3871G>A; p30:c.-3927G>A; pol:c.-1739G>A; tax:c.-3927G>A		No
Tw_14	AB513134	1907	SNV	G	A	env:c.-3276G>A; gag:c.1104G>A; p12:c.-4930G>A; p27:c.-3220G>A; p30:c.-3276G>A; pol:c.-1088G>A; tax:c.-3276G>A		No
Tw_14	AB513134	1925	SNV	C	T	env:c.-3258C>T; gag:c.1122C>T; p12:c.-4912C>T; p27:c.-3202C>T; p30:c.-3258C>T; pol:c.-1070C>T; tax:c.-3258C>T		No
Tw_14	AB513134	3054	SNV	T	C	env:c.-2129T>C; gag:c.*961T>C; p12:c.-3783T>C; p13:c.-4237T>C; p27:c.-2073T>C; p30:c.-2129T>C; pol:c.60T>C; tax:c.-2129T>C		No
Tw_14	AB513134	3207	SNV	G	A	env:c.-1976G>A; gag:c.*1114G>A; p12:c.-3630G>A; p13:c.-4084G>A; p27:c.-1920G>A; p30:c.-1976G>A; pol:c.213G>A; tax:c.-1976G>A		No
Tw_14	AB513134	3714	SNV	C	T	env:c.-1469C>T; gag:c.*1621C>T; p12:c.-3123C>T; p13:c.-3577C>T; p27:c.-1413C>T; p30:c.-1469C>T; pol:c.720C>T; tax:c.-1469C>T		No
Tw_14	AB513134	3798	SNV	G	A	env:c.-1385G>A; gag:c.*1705G>A; p12:c.-3039G>A; p13:c.-3493G>A; p27:c.-1329G>A; p30:c.-1385G>A; pol:c.804G>A; tax:c.-1385G>A		No
Tw_14	AB513134	3870	SNV	G	A	env:c.-1313G>A; gag:c.*1777G>A; p12:c.-2967G>A; p13:c.-3421G>A; p27:c.-1257G>A; p30:c.-1313G>A; pol:c.876G>A; tax:c.-1313G>A		No
Tw_14	AB513134	3961	SNV	C	A	env:c.-1222C>A; gag:c.*1868C>A; p12:c.-2876C>A; p13:c.-3330C>A; p27:c.-1166C>A; p30:c.-1222C>A; pol:c.967C>A; tax:c.-1222C>A	pol:p.Gln323Lys	Yes
Tw_14	AB513134	4140	SNV	A	G	env:c.-1043A>G; p12:c.-2697A>G; p13:c.-3151A>G; p27:c.-987A>G; p30:c.-1043A>G; pol:c.1146A>G; tax:c.-1043A>G		No
Tw_14	AB513134	4514	SNV	A	G	env:c.-669A>G; p12:c.-2323A>G; p13:c.-2777A>G; p27:c.-613A>G; p30:c.-669A>G; pol:c.1520A>G; tax:c.-669A>G	pol:p.Asn507Ser	Yes
Tw_14	AB513134	4992	SNV	C	T	HBZ:c.*1671G>A; env:c.-191C>T; p12:c.-1845C>T; p13:c.-2299C>T; p27:c.-135C>T; p30:c.-191C>T; pol:c.1998C>T; tax:c.-191C>T		No
Tw_14	AB513134	5000	SNV	C	T	HBZ:c.*1663G>A; env:c.-183C>T; p12:c.-1837C>T; p13:c.-2291C>T; p27:c.-127C>T; p30:c.-183C>T; pol:c.2006C>T; tax:c.-183C>T	pol:p.Pro669Leu	Yes
Tw_14	AB513134	5026	SNV	G	A	HBZ:c.*1637C>T; env:c.-157G>A; p12:c.-1811G>A; p13:c.-2265G>A; p27:c.-101G>A; p30:c.-157G>A; pol:c.2032G>A; tax:c.-157G>A	pol:p.Gly678Arg	Yes
Tw_14	AB513134	5225	SNV	T	C	HBZ:c.*1438A>G; env:c.43T>C; p12:c.-1612T>C; p13:c.-2066T>C; p27:c.60+39T>C; p30:c.4+39T>C; pol:c.*35T>C; tax:c.4+39T>C	env:p.Cys15Arg	Yes
Tw_14	AB513134	5592	SNV	A	G	HBZ:c.*1071T>C; env:c.410A>G; p12:c.-1245A>G; p13:c.-1699A>G; p27:c.60+406A>G; p30:c.4+406A>G; pol:c.*402A>G; tax:c.4+406A>G	env:p.His137Arg	Yes
Tw_14	AB513134	5938	SNV	T	C	HBZ:c.*725A>G; env:c.756T>C; p12:c.-899T>C; p13:c.-1353T>C; p27:c.60+752T>C; p30:c.4+752T>C; pol:c.*748T>C; tax:c.4+752T>C		No
Tw_14	AB513134	6419	SNV	C	T	HBZ:c.*244G>A; env:c.1237C>T; p12:c.-418C>T; p13:c.-872C>T; p27:c.61-886C>T; p30:c.5-414C>T; pol:c.*1229C>T; tax:c.5-886C>T		No
Tw_14	AB513134	6428	SNV	A	C	HBZ:c.*235T>G; env:c.1246A>C; p12:c.-409A>C; p13:c.-863A>C; p27:c.61-877A>C; p30:c.5-405A>C; pol:c.*1238A>C; tax:c.5-877A>C		No
Tw_14	AB513134	6568	SNV	C	T	HBZ:c.*95G>A; env:c.1386C>T; p12:c.-269C>T; p13:c.-723C>T; p27:c.61-737C>T; p30:c.5-265C>T; pol:c.*1378C>T; tax:c.5-737C>T		No
Tw_14	AB513134	6601	SNV	C	T	HBZ:c.*62G>A; env:c.1419C>T; p12:c.-236C>T; p13:c.-690C>T; p27:c.61-704C>T; p30:c.5-232C>T; pol:c.*1411C>T; tax:c.5-704C>T		No
Tw_14	AB513134	7041	SNV	G	A	HBZ:c.243C>T; env:c.*392G>A; p12:c.205G>A; p13:c.-250G>A; p27:c.61-264G>A; p30:c.213G>A; pol:c.*1851G>A; tax:c.5-264G>A	p12:p.Gly69Ser	Yes
Tw_14	AB513134	7056	SNV	A	G	HBZ:c.228T>C; env:c.*407A>G; p12:c.220A>G; p13:c.-235A>G; p27:c.61-249A>G; p30:c.228A>G; pol:c.*1866A>G; tax:c.5-249A>G	p12:p.Ile74Val	Yes
Tw_14	AB513134	7142	SNV	G	A	HBZ:c.142C>T; env:c.*493G>A; p12:c.*6G>A; p13:c.-149G>A; p27:c.61-163G>A; p30:c.314G>A; pol:c.*1952G>A; tax:c.5-163G>A	p30:p.Ser105Asn	Yes
Tw_14	AB513134	7543	SNV	G	A	HBZ:c.14-273C>T; env:c.*894G>A; p12:c.*407G>A; p13:c.253G>A; p27:c.299G>A; p30:c.715G>A; tax:c.243G>A	p27:p.Arg100Lys; p30:p.Glu239Lys; p13:p.Glu85Lys	Yes
Tw_14	AB513134	7666	SNV	A	C	HBZ:c.14-396T>G; env:c.*1017A>C; p12:c.*530A>C; p13:c.*112A>C; p27:c.422A>C; p30:c.*112A>C; tax:c.366A>C	p27:p.Gln141Pro	Yes
Tw_15	AB513134	1703	SNV	T	C	env:c.-3480T>C; gag:c.900T>C; p27:c.-3424T>C; p30:c.-3480T>C; pol:c.-1292T>C; tax:c.-3480T>C		No
Tw_15	AB513134	1862	SNV	A	G	env:c.-3321A>G; gag:c.1059A>G; p12:c.-4975A>G; p27:c.-3265A>G; p30:c.-3321A>G; pol:c.-1133A>G; tax:c.-3321A>G		No
Tw_15	AB513134	1907	SNV	G	C	env:c.-3276G>C; gag:c.1104G>C; p12:c.-4930G>C; p27:c.-3220G>C; p30:c.-3276G>C; pol:c.-1088G>C; tax:c.-3276G>C		No
Tw_15	AB513134	1925	SNV	C	T	env:c.-3258C>T; gag:c.1122C>T; p12:c.-4912C>T; p27:c.-3202C>T; p30:c.-3258C>T; pol:c.-1070C>T; tax:c.-3258C>T		No
Tw_15	AB513134	2021	SNV	G	A	env:c.-3162G>A; gag:c.1218G>A; p12:c.-4816G>A; p27:c.-3106G>A; p30:c.-3162G>A; pol:c.-974G>A; tax:c.-3162G>A		No
Tw_15	AB513134	2049	SNV	G	A	env:c.-3134G>A; gag:c.1246G>A; p12:c.-4788G>A; p27:c.-3078G>A; p30:c.-3134G>A; pol:c.-946G>A; tax:c.-3134G>A	gag:p.Ala416Thr	Yes
Tw_15	AB513134	3207	SNV	G	A	env:c.-1976G>A; gag:c.*1114G>A; p12:c.-3630G>A; p13:c.-4084G>A; p27:c.-1920G>A; p30:c.-1976G>A; pol:c.213G>A; tax:c.-1976G>A		No
Tw_15	AB513134	3378	SNV	T	C	env:c.-1805T>C; gag:c.*1285T>C; p12:c.-3459T>C; p13:c.-3913T>C; p27:c.-1749T>C; p30:c.-1805T>C; pol:c.384T>C; tax:c.-1805T>C		No
Tw_15	AB513134	3552	SNV	G	A	env:c.-1631G>A; gag:c.*1459G>A; p12:c.-3285G>A; p13:c.-3739G>A; p27:c.-1575G>A; p30:c.-1631G>A; pol:c.558G>A; tax:c.-1631G>A		No
Tw_15	AB513134	3798	SNV	G	A	env:c.-1385G>A; gag:c.*1705G>A; p12:c.-3039G>A; p13:c.-3493G>A; p27:c.-1329G>A; p30:c.-1385G>A; pol:c.804G>A; tax:c.-1385G>A		No
Tw_15	AB513134	4092	SNV	C	T	env:c.-1091C>T; gag:c.*1999C>T; p12:c.-2745C>T; p13:c.-3199C>T; p27:c.-1035C>T; p30:c.-1091C>T; pol:c.1098C>T; tax:c.-1091C>T		No
Tw_15	AB513134	4955	SNV	G	A	HBZ:c.*1708C>T; env:c.-228G>A; p12:c.-1882G>A; p13:c.-2336G>A; p27:c.-172G>A; p30:c.-228G>A; pol:c.1961G>A; tax:c.-228G>A	pol:p.Arg654His	Yes
Tw_15	AB513134	5302	SNV	C	T	HBZ:c.*1361G>A; env:c.120C>T; p12:c.-1535C>T; p13:c.-1989C>T; p27:c.60+116C>T; p30:c.4+116C>T; pol:c.*112C>T; tax:c.4+116C>T		No
Tw_15	AB513134	5509	SNV	C	T	HBZ:c.*1154G>A; env:c.327C>T; p12:c.-1328C>T; p13:c.-1782C>T; p27:c.60+323C>T; p30:c.4+323C>T; pol:c.*319C>T; tax:c.4+323C>T		No
Tw_15	AB513134	6683	SNV	C	G	HBZ:c.601G>C; env:c.*34C>G; p12:c.-154C>G; p13:c.-608C>G; p27:c.61-622C>G; p30:c.5-150C>G; pol:c.*1493C>G; tax:c.5-622C>G	HBZ:p.Glu201Gln	Yes
Tw_15	AB513134	6729	SNV	C	A	HBZ:c.555G>T; env:c.*80C>A; p12:c.-108C>A; p13:c.-562C>A; p27:c.61-576C>A; p30:c.5-104C>A; pol:c.*1539C>A; tax:c.5-576C>A	HBZ:p.Glu185Asp	Yes
Tw_15	AB513134	7041	SNV	G	A	HBZ:c.243C>T; env:c.*392G>A; p12:c.205G>A; p13:c.-250G>A; p27:c.61-264G>A; p30:c.213G>A; pol:c.*1851G>A; tax:c.5-264G>A	p12:p.Gly69Ser	Yes
Tw_15	AB513134	7666	SNV	A	C	HBZ:c.14-396T>G; env:c.*1017A>C; p12:c.*530A>C; p13:c.*112A>C; p27:c.422A>C; p30:c.*112A>C; tax:c.366A>C	p27:p.Gln141Pro	Yes
Tw_16	Common Transcontinental Seq	866	SNV	T	C	env:c.-4316T>C; gag:c.64T>C; p27:c.-4260T>C; p30:c.-4316T>C; pol:c.-2128T>C; tax:c.-4316T>C	gag:p.Ser22Pro	Yes
Tw_16	Common Transcontinental Seq	946	SNV	A	C	env:c.-4236A>C; gag:c.144A>C; p27:c.-4180A>C; p30:c.-4236A>C; pol:c.-2048A>C; tax:c.-4236A>C	gag:p.Lys48Asn	Yes
Tw_16	Common Transcontinental Seq	3135	SNV	A	C	env:c.-2047A>C; gag:c.*1043A>C; p12:c.-3701A>C; p13:c.-4155A>C; p27:c.-1991A>C; p30:c.-2047A>C; pol:c.142A>C; tax:c.-2047A>C	pol:p.Asn48His	Yes
Tw_16	Common Transcontinental Seq	3174	SNV	G	A	env:c.-2008G>A; gag:c.*1082G>A; p12:c.-3662G>A; p13:c.-4116G>A; p27:c.-1952G>A; p30:c.-2008G>A; pol:c.181G>A; tax:c.-2008G>A	pol:p.Ala61Thr	Yes
Tw_16	Common Transcontinental Seq	3448	SNV	C	T	env:c.-1734C>T; gag:c.*1356C>T; p12:c.-3388C>T; p13:c.-3842C>T; p27:c.-1678C>T; p30:c.-1734C>T; pol:c.455C>T; tax:c.-1734C>T	pol:p.Pro152Leu	Yes
Tw_16	Common Transcontinental Seq	3855	SNV	A	G	env:c.-1327A>G; gag:c.*1763A>G; p12:c.-2981A>G; p13:c.-3435A>G; p27:c.-1271A>G; p30:c.-1327A>G; pol:c.862A>G; tax:c.-1327A>G	pol:p.Ser288Gly	Yes
Tw_16	Common Transcontinental Seq	4071	SNV	T	C	env:c.-1111T>C; gag:c.*1979T>C; p12:c.-2765T>C; p13:c.-3219T>C; p27:c.-1055T>C; p30:c.-1111T>C; pol:c.1078T>C; tax:c.-1111T>C	pol:p.Ser360Pro	Yes
Tw_16	Common Transcontinental Seq	4324	SNV	T	C	env:c.-858T>C; p12:c.-2512T>C; p13:c.-2966T>C; p27:c.-802T>C; p30:c.-858T>C; pol:c.1331T>C; tax:c.-858T>C	pol:p.Phe444Ser	Yes
Tw_16	Common Transcontinental Seq	4518	SNV	A	G	env:c.-664A>G; p12:c.-2318A>G; p13:c.-2772A>G; p27:c.-608A>G; p30:c.-664A>G; pol:c.1525A>G; tax:c.-664A>G	pol:p.Thr509Ala	Yes
Tw_16	Common Transcontinental Seq	6133	SNV	G	A	HBZ:c.*529C>T; env:c.952G>A; p12:c.-703G>A; p13:c.-1157G>A; p27:c.60+948G>A; p30:c.5-699G>A; pol:c.*944G>A; tax:c.4+948G>A	env:p.Gly318Ser	Yes
Tw_16	Common Transcontinental Seq	6182	SNV	A	G	HBZ:c.*480T>C; env:c.1001A>G; p12:c.-654A>G; p13:c.-1108A>G; p27:c.60+997A>G; p30:c.5-650A>G; pol:c.*993A>G; tax:c.4+997A>G	env:p.Asp334Gly	Yes
Tw_16	Common Transcontinental Seq	6391	SNV	G	A	HBZ:c.*271C>T; env:c.1210G>A; p12:c.-445G>A; p13:c.-899G>A; p27:c.61-913G>A; p30:c.5-441G>A; pol:c.*1202G>A; tax:c.5-913G>A	env:p.Glu404Lys	Yes
Tw_16	Common Transcontinental Seq	6762	SNV	G	A	HBZ:c.521C>T; env:c.*114G>A; p12:c.-74G>A; p13:c.-528G>A; p27:c.61-542G>A; p30:c.5-70G>A; pol:c.*1573G>A; tax:c.5-542G>A	HBZ:p.Pro174Leu	Yes
Tw_16	Common Transcontinental Seq	6900	SNV	C	T	HBZ:c.383G>A; env:c.*252C>T; p12:c.65C>T; p13:c.-390C>T; p27:c.61-404C>T; p30:c.73C>T; pol:c.*1711C>T; tax:c.5-404C>T	p30:p.Leu25Phe; HBZ:p.Ser128Asn; p12:p.Ala22Val	Yes
Tw_16	Common Transcontinental Seq	7137	SNV	G	A	HBZ:c.146C>T; env:c.*489G>A; p12:c.*2G>A; p13:c.-153G>A; p27:c.61-167G>A; p30:c.310G>A; pol:c.*1948G>A; tax:c.5-167G>A	p30:p.Gly104Arg; HBZ:p.Pro49Leu	Yes
Tw_16	Common Transcontinental Seq	7312	SNV	C	T	HBZ:c.13-42G>A; env:c.*664C>T; p12:c.*177C>T; p13:c.23C>T; p27:c.69C>T; p30:c.485C>T; tax:c.13C>T	p30:p.Ser162Phe; tax:p.Pro5Ser; p13:p.Ser8Phe	Yes
Tw_16	Common Transcontinental Seq	7653	SNV	G	A	HBZ:c.13-383C>T; env:c.*1005G>A; p12:c.*518G>A; p13:c.*100G>A; p27:c.410G>A; p30:c.*100G>A; tax:c.354G>A	p27:p.Gly137Glu; tax:p.Trp118*	Yes
Tw_16	Common Transcontinental Seq	7915	SNV	A	G	HBZ:c.13-645T>C; env:c.*1267A>G; p12:c.*780A>G; p13:c.*362A>G; p27:c.*102A>G; p30:c.*362A>G; tax:c.616A>G	tax:p.Asn206Asp	Yes
Tw_16	Common Transcontinental Seq	7981	SNV	A	G	HBZ:c.12+689T>C; env:c.*1333A>G; p12:c.*846A>G; p13:c.*428A>G; p27:c.*168A>G; p30:c.*428A>G; tax:c.682A>G	tax:p.Asn228Asp	Yes
Tw_16	Common Transcontinental Seq	8056	SNV	T	C	HBZ:c.12+614A>G; env:c.*1408T>C; p12:c.*921T>C; p13:c.*503T>C; p27:c.*243T>C; p30:c.*503T>C; tax:c.757T>C	tax:p.Trp253Arg	Yes
Tw_17	AB513134	1703	SNV	T	C	env:c.-3480T>C; gag:c.900T>C; p27:c.-3424T>C; p30:c.-3480T>C; pol:c.-1292T>C; tax:c.-3480T>C		No
Tw_17	AB513134	1862	SNV	A	G	env:c.-3321A>G; gag:c.1059A>G; p12:c.-4975A>G; p27:c.-3265A>G; p30:c.-3321A>G; pol:c.-1133A>G; tax:c.-3321A>G		No
Tw_17	AB513134	1907	SNV	G	C	env:c.-3276G>C; gag:c.1104G>C; p12:c.-4930G>C; p27:c.-3220G>C; p30:c.-3276G>C; pol:c.-1088G>C; tax:c.-3276G>C		No
Tw_17	AB513134	1925	SNV	C	T	env:c.-3258C>T; gag:c.1122C>T; p12:c.-4912C>T; p27:c.-3202C>T; p30:c.-3258C>T; pol:c.-1070C>T; tax:c.-3258C>T		No
Tw_17	AB513134	2049	SNV	G	A	env:c.-3134G>A; gag:c.1246G>A; p12:c.-4788G>A; p27:c.-3078G>A; p30:c.-3134G>A; pol:c.-946G>A; tax:c.-3134G>A	gag:p.Ala416Thr	Yes
Tw_17	AB513134	3207	SNV	G	A	env:c.-1976G>A; gag:c.*1114G>A; p12:c.-3630G>A; p13:c.-4084G>A; p27:c.-1920G>A; p30:c.-1976G>A; pol:c.213G>A; tax:c.-1976G>A		No
Tw_17	AB513134	3378	SNV	T	C	env:c.-1805T>C; gag:c.*1285T>C; p12:c.-3459T>C; p13:c.-3913T>C; p27:c.-1749T>C; p30:c.-1805T>C; pol:c.384T>C; tax:c.-1805T>C		No
Tw_17	AB513134	3552	SNV	G	A	env:c.-1631G>A; gag:c.*1459G>A; p12:c.-3285G>A; p13:c.-3739G>A; p27:c.-1575G>A; p30:c.-1631G>A; pol:c.558G>A; tax:c.-1631G>A		No
Tw_17	AB513134	3798	SNV	G	A	env:c.-1385G>A; gag:c.*1705G>A; p12:c.-3039G>A; p13:c.-3493G>A; p27:c.-1329G>A; p30:c.-1385G>A; pol:c.804G>A; tax:c.-1385G>A		No
Tw_17	AB513134	4092	SNV	C	T	env:c.-1091C>T; gag:c.*1999C>T; p12:c.-2745C>T; p13:c.-3199C>T; p27:c.-1035C>T; p30:c.-1091C>T; pol:c.1098C>T; tax:c.-1091C>T		No
Tw_17	AB513134	4955	SNV	G	A	HBZ:c.*1708C>T; env:c.-228G>A; p12:c.-1882G>A; p13:c.-2336G>A; p27:c.-172G>A; p30:c.-228G>A; pol:c.1961G>A; tax:c.-228G>A	pol:p.Arg654His	Yes
Tw_17	AB513134	5302	SNV	C	T	HBZ:c.*1361G>A; env:c.120C>T; p12:c.-1535C>T; p13:c.-1989C>T; p27:c.60+116C>T; p30:c.4+116C>T; pol:c.*112C>T; tax:c.4+116C>T		No
Tw_17	AB513134	5527	SNV	G	A	HBZ:c.*1136C>T; env:c.345G>A; p12:c.-1310G>A; p13:c.-1764G>A; p27:c.60+341G>A; p30:c.4+341G>A; pol:c.*337G>A; tax:c.4+341G>A		No
Tw_17	AB513134	6391	SNV	G	A	HBZ:c.*272C>T; env:c.1209G>A; p12:c.-446G>A; p13:c.-900G>A; p27:c.61-914G>A; p30:c.5-442G>A; pol:c.*1201G>A; tax:c.5-914G>A		No
Tw_17	AB513134	6683	SNV	C	G	HBZ:c.601G>C; env:c.*34C>G; p12:c.-154C>G; p13:c.-608C>G; p27:c.61-622C>G; p30:c.5-150C>G; pol:c.*1493C>G; tax:c.5-622C>G	HBZ:p.Glu201Gln	Yes
Tw_17	AB513134	6729	SNV	C	A	HBZ:c.555G>T; env:c.*80C>A; p12:c.-108C>A; p13:c.-562C>A; p27:c.61-576C>A; p30:c.5-104C>A; pol:c.*1539C>A; tax:c.5-576C>A	HBZ:p.Glu185Asp	Yes
Tw_17	AB513134	7041	SNV	G	A	HBZ:c.243C>T; env:c.*392G>A; p12:c.205G>A; p13:c.-250G>A; p27:c.61-264G>A; p30:c.213G>A; pol:c.*1851G>A; tax:c.5-264G>A	p12:p.Gly69Ser	Yes
Tw_17	AB513134	7666	SNV	A	C	HBZ:c.14-396T>G; env:c.*1017A>C; p12:c.*530A>C; p13:c.*112A>C; p27:c.422A>C; p30:c.*112A>C; tax:c.366A>C	p27:p.Gln141Pro	Yes
Tw_17	AB513134	8280	SNV	A	G	HBZ:c.13+391T>C; env:c.*1631A>G; p12:c.*1144A>G; p13:c.*726A>G; p27:c.*466A>G; p30:c.*726A>G; tax:c.980A>G	tax:p.Asp327Gly	Yes
Tw_18	Common Transcontinental Seq	816	SNV	T	C	env:c.-4366T>C; gag:c.14T>C; p27:c.-4310T>C; p30:c.-4366T>C; pol:c.-2178T>C; tax:c.-4366T>C	gag:p.Leu5Pro	Yes
Tw_18	Common Transcontinental Seq	2034	SNV	C	T	env:c.-3148C>T; gag:c.1232C>T; p12:c.-4802C>T; p27:c.-3092C>T; p30:c.-3148C>T; pol:c.-960C>T; tax:c.-3148C>T	gag:p.Pro411Leu	Yes
Tw_18	Common Transcontinental Seq	3321	SNV	G	A	env:c.-1861G>A; gag:c.*1229G>A; p12:c.-3515G>A; p13:c.-3969G>A; p27:c.-1805G>A; p30:c.-1861G>A; pol:c.328G>A; tax:c.-1861G>A	pol:p.Gly110Arg	Yes
Tw_18	Common Transcontinental Seq	3840	SNV	C	A	env:c.-1342C>A; gag:c.*1748C>A; p12:c.-2996C>A; p13:c.-3450C>A; p27:c.-1286C>A; p30:c.-1342C>A; pol:c.847C>A; tax:c.-1342C>A	pol:p.Leu283Ile	Yes
Tw_18	Common Transcontinental Seq	3963	SNV	T	C	env:c.-1219T>C; gag:c.*1871T>C; p12:c.-2873T>C; p13:c.-3327T>C; p27:c.-1163T>C; p30:c.-1219T>C; pol:c.970T>C; tax:c.-1219T>C	pol:p.Tyr324His	Yes
Tw_18	Common Transcontinental Seq	4257	SNV	C	T	env:c.-925C>T; p12:c.-2579C>T; p13:c.-3033C>T; p27:c.-869C>T; p30:c.-925C>T; pol:c.1264C>T; tax:c.-925C>T	pol:p.Gln422*	Yes
Tw_18	Common Transcontinental Seq	4296	SNV	G	A	env:c.-886G>A; p12:c.-2540G>A; p13:c.-2994G>A; p27:c.-830G>A; p30:c.-886G>A; pol:c.1303G>A; tax:c.-886G>A	pol:p.Ala435Thr	Yes
Tw_18	Common Transcontinental Seq	4518	SNV	A	G	env:c.-664A>G; p12:c.-2318A>G; p13:c.-2772A>G; p27:c.-608A>G; p30:c.-664A>G; pol:c.1525A>G; tax:c.-664A>G	pol:p.Thr509Ala	Yes
Tw_18	Common Transcontinental Seq	5323	SNV	T	C	HBZ:c.*1339A>G; env:c.142T>C; p12:c.-1513T>C; p13:c.-1967T>C; p27:c.60+138T>C; p30:c.4+138T>C; pol:c.*134T>C; tax:c.4+138T>C		No
Tw_18	Common Transcontinental Seq	5346	SNV	C	T	HBZ:c.*1316G>A; env:c.165C>T; p12:c.-1490C>T; p13:c.-1944C>T; p27:c.60+161C>T; p30:c.4+161C>T; pol:c.*157C>T; tax:c.4+161C>T		No
Tw_18	Common Transcontinental Seq	6164	SNV	G	A	HBZ:c.*498C>T; env:c.983G>A; p12:c.-672G>A; p13:c.-1126G>A; p27:c.60+979G>A; p30:c.5-668G>A; pol:c.*975G>A; tax:c.4+979G>A	env:p.Ser328Asn	Yes
Tw_18	Common Transcontinental Seq	6208	SNV	A	C	HBZ:c.*454T>G; env:c.1027A>C; p12:c.-628A>C; p13:c.-1082A>C; p27:c.60+1023A>C; p30:c.5-624A>C; pol:c.*1019A>C; tax:c.4+1023A>C		No
Tw_18	Common Transcontinental Seq	6391	SNV	G	A	HBZ:c.*271C>T; env:c.1210G>A; p12:c.-445G>A; p13:c.-899G>A; p27:c.61-913G>A; p30:c.5-441G>A; pol:c.*1202G>A; tax:c.5-913G>A	env:p.Glu404Lys	Yes
Tw_18	Common Transcontinental Seq	6439	SNV	G	T	HBZ:c.*223C>A; env:c.1258G>T; p12:c.-397G>T; p13:c.-851G>T; p27:c.61-865G>T; p30:c.5-393G>T; pol:c.*1250G>T; tax:c.5-865G>T	env:p.Gly420*	Yes
Tw_18	Common Transcontinental Seq	6912	SNV	G	A	HBZ:c.371C>T; env:c.*264G>A; p12:c.77G>A; p13:c.-378G>A; p27:c.61-392G>A; p30:c.85G>A; pol:c.*1723G>A; tax:c.5-392G>A	p30:p.Asp29Asn; HBZ:p.Ser124Leu; p12:p.Arg26Gln	Yes
Tw_18	Common Transcontinental Seq	6948	SNV	C	A	HBZ:c.335G>T; env:c.*300C>A; p12:c.113C>A; p13:c.-342C>A; p27:c.61-356C>A; p30:c.121C>A; pol:c.*1759C>A; tax:c.5-356C>A	p30:p.Pro41Thr; HBZ:p.Gly112Val; p12:p.Ala38Asp	Yes
Tw_18	Common Transcontinental Seq	7033	SNV	T	C	HBZ:c.250A>G; env:c.*385T>C; p12:c.198T>C; p13:c.-257T>C; p27:c.61-271T>C; p30:c.206T>C; pol:c.*1844T>C; tax:c.5-271T>C	p30:p.Leu69Pro; HBZ:p.Arg84Gly	Yes
Tw_18	Common Transcontinental Seq	7089	SNV	C	T	HBZ:c.194G>A; env:c.*441C>T; p12:c.254C>T; p13:c.-201C>T; p27:c.61-215C>T; p30:c.262C>T; pol:c.*1900C>T; tax:c.5-215C>T	p30:p.Leu88Phe; HBZ:p.Arg65Lys; p12:p.Ser85Phe	Yes
Tw_18	Common Transcontinental Seq	7140	SNV	T	C	HBZ:c.143A>G; env:c.*492T>C; p12:c.*5T>C; p13:c.-150T>C; p27:c.61-164T>C; p30:c.313T>C; pol:c.*1951T>C; tax:c.5-164T>C	p30:p.*105Gln; HBZ:p.Tyr48Cys	Yes
Tw_18	Common Transcontinental Seq	7158	SNV	A	G	HBZ:c.125T>C; env:c.*510A>G; p12:c.*23A>G; p13:c.-132A>G; p27:c.61-146A>G; p30:c.331A>G; pol:c.*1969A>G; tax:c.5-146A>G	p30:p.Ser111Gly; HBZ:p.Leu42Pro	Yes
Tw_18	Common Transcontinental Seq	7158..7159	MNV	AG	GA	HBZ:c.124_125delinsTC; env:c.*510_*511delinsGA; p12:c.*23_*24delinsGA; p13:c.-132_-131delinsGA; p27:c.61-146_61-145delinsGA; p30:c.331_332delinsGA; pol:c.*1969_*1970delinsGA; tax:c.5-146_5-145delinsGA	p30:p.Ser111Asp; HBZ:p.Leu42Ser	Yes
Tw_18	Common Transcontinental Seq	7326	SNV	A	C	HBZ:c.13-56T>G; env:c.*678A>C; p12:c.*191A>C; p13:c.37A>C; p27:c.83A>C; p30:c.499A>C; tax:c.27A>C	p27:p.Gln28Pro	Yes
Tw_18	Common Transcontinental Seq	7651	SNV	T	C	HBZ:c.13-381A>G; env:c.*1003T>C; p12:c.*516T>C; p13:c.*98T>C; p27:c.408T>C; p30:c.*98T>C; tax:c.352T>C	tax:p.Trp118Arg	Yes
Tw_19	AB513134	1925	SNV	C	T	env:c.-3258C>T; gag:c.1122C>T; p12:c.-4912C>T; p27:c.-3202C>T; p30:c.-3258C>T; pol:c.-1070C>T; tax:c.-3258C>T		No
Tw_19	AB513134	3102	SNV	A	G	env:c.-2081A>G; gag:c.*1009A>G; p12:c.-3735A>G; p13:c.-4189A>G; p27:c.-2025A>G; p30:c.-2081A>G; pol:c.108A>G; tax:c.-2081A>G		No
Tw_19	AB513134	3207	SNV	G	A	env:c.-1976G>A; gag:c.*1114G>A; p12:c.-3630G>A; p13:c.-4084G>A; p27:c.-1920G>A; p30:c.-1976G>A; pol:c.213G>A; tax:c.-1976G>A		No
Tw_19	AB513134	3525	SNV	C	T	env:c.-1658C>T; gag:c.*1432C>T; p12:c.-3312C>T; p13:c.-3766C>T; p27:c.-1602C>T; p30:c.-1658C>T; pol:c.531C>T; tax:c.-1658C>T		No
Tw_19	AB513134	3798	SNV	G	A	env:c.-1385G>A; gag:c.*1705G>A; p12:c.-3039G>A; p13:c.-3493G>A; p27:c.-1329G>A; p30:c.-1385G>A; pol:c.804G>A; tax:c.-1385G>A		No
Tw_19	AB513134	3885	SNV	G	A	env:c.-1298G>A; gag:c.*1792G>A; p12:c.-2952G>A; p13:c.-3406G>A; p27:c.-1242G>A; p30:c.-1298G>A; pol:c.891G>A; tax:c.-1298G>A		No
Tw_19	AB513134	4128	SNV	G	A	env:c.-1055G>A; p12:c.-2709G>A; p13:c.-3163G>A; p27:c.-999G>A; p30:c.-1055G>A; pol:c.1134G>A; tax:c.-1055G>A		No
Tw_19	AB513134	4197	SNV	G	A	env:c.-986G>A; p12:c.-2640G>A; p13:c.-3094G>A; p27:c.-930G>A; p30:c.-986G>A; pol:c.1203G>A; tax:c.-986G>A		No
Tw_19	AB513134	4955	SNV	G	A	HBZ:c.*1708C>T; env:c.-228G>A; p12:c.-1882G>A; p13:c.-2336G>A; p27:c.-172G>A; p30:c.-228G>A; pol:c.1961G>A; tax:c.-228G>A	pol:p.Arg654His	Yes
Tw_19	AB513134	5329	SNV	G	A	HBZ:c.*1334C>T; env:c.147G>A; p12:c.-1508G>A; p13:c.-1962G>A; p27:c.60+143G>A; p30:c.4+143G>A; pol:c.*139G>A; tax:c.4+143G>A		No
Tw_19	AB513134	5527	SNV	G	A	HBZ:c.*1136C>T; env:c.345G>A; p12:c.-1310G>A; p13:c.-1764G>A; p27:c.60+341G>A; p30:c.4+341G>A; pol:c.*337G>A; tax:c.4+341G>A		No
Tw_19	AB513134	5782	SNV	C	T	HBZ:c.*881G>A; env:c.600C>T; p12:c.-1055C>T; p13:c.-1509C>T; p27:c.60+596C>T; p30:c.4+596C>T; pol:c.*592C>T; tax:c.4+596C>T		No
Tw_19	AB513134	5836	SNV	A	G	HBZ:c.*827T>C; env:c.654A>G; p12:c.-1001A>G; p13:c.-1455A>G; p27:c.60+650A>G; p30:c.4+650A>G; pol:c.*646A>G; tax:c.4+650A>G		No
Tw_19	AB513134	6367	SNV	A	T	HBZ:c.*296T>A; env:c.1185A>T; p12:c.-470A>T; p13:c.-924A>T; p27:c.61-938A>T; p30:c.5-466A>T; pol:c.*1177A>T; tax:c.5-938A>T		No
Tw_19	AB513134	6577	SNV	T	G	HBZ:c.*86A>C; env:c.1395T>G; p12:c.-260T>G; p13:c.-714T>G; p27:c.61-728T>G; p30:c.5-256T>G; pol:c.*1387T>G; tax:c.5-728T>G		No
Tw_19	AB513134	7041	SNV	G	A	HBZ:c.243C>T; env:c.*392G>A; p12:c.205G>A; p13:c.-250G>A; p27:c.61-264G>A; p30:c.213G>A; pol:c.*1851G>A; tax:c.5-264G>A	p12:p.Gly69Ser	Yes
Tw_19	AB513134	7666	SNV	A	C	HBZ:c.14-396T>G; env:c.*1017A>C; p12:c.*530A>C; p13:c.*112A>C; p27:c.422A>C; p30:c.*112A>C; tax:c.366A>C	p27:p.Gln141Pro	Yes
Tw_20	AB513134	1256	SNV	G	A	env:c.-3927G>A; gag:c.453G>A; p27:c.-3871G>A; p30:c.-3927G>A; pol:c.-1739G>A; tax:c.-3927G>A		No
Tw_20	AB513134	1925	SNV	C	T	env:c.-3258C>T; gag:c.1122C>T; p12:c.-4912C>T; p27:c.-3202C>T; p30:c.-3258C>T; pol:c.-1070C>T; tax:c.-3258C>T		No
Tw_20	AB513134	3798	SNV	G	A	env:c.-1385G>A; gag:c.*1705G>A; p12:c.-3039G>A; p13:c.-3493G>A; p27:c.-1329G>A; p30:c.-1385G>A; pol:c.804G>A; tax:c.-1385G>A		No
Tw_20	AB513134	3870	SNV	G	A	env:c.-1313G>A; gag:c.*1777G>A; p12:c.-2967G>A; p13:c.-3421G>A; p27:c.-1257G>A; p30:c.-1313G>A; pol:c.876G>A; tax:c.-1313G>A		No
Tw_20	AB513134	3961	SNV	C	A	env:c.-1222C>A; gag:c.*1868C>A; p12:c.-2876C>A; p13:c.-3330C>A; p27:c.-1166C>A; p30:c.-1222C>A; pol:c.967C>A; tax:c.-1222C>A	pol:p.Gln323Lys	Yes
Tw_20	AB513134	4110	SNV	C	T	env:c.-1073C>T; p12:c.-2727C>T; p13:c.-3181C>T; p27:c.-1017C>T; p30:c.-1073C>T; pol:c.1116C>T; tax:c.-1073C>T		No
Tw_20	AB513134	4115	SNV	G	A	env:c.-1068G>A; p12:c.-2722G>A; p13:c.-3176G>A; p27:c.-1012G>A; p30:c.-1068G>A; pol:c.1121G>A; tax:c.-1068G>A	pol:p.Arg374Gln	Yes
Tw_20	AB513134	4140	SNV	A	G	env:c.-1043A>G; p12:c.-2697A>G; p13:c.-3151A>G; p27:c.-987A>G; p30:c.-1043A>G; pol:c.1146A>G; tax:c.-1043A>G		No
Tw_20	AB513134	4392	SNV	G	A	env:c.-791G>A; p12:c.-2445G>A; p13:c.-2899G>A; p27:c.-735G>A; p30:c.-791G>A; pol:c.1398G>A; tax:c.-791G>A		No
Tw_20	AB513134	5592	SNV	A	G	HBZ:c.*1071T>C; env:c.410A>G; p12:c.-1245A>G; p13:c.-1699A>G; p27:c.60+406A>G; p30:c.4+406A>G; pol:c.*402A>G; tax:c.4+406A>G	env:p.His137Arg	Yes
Tw_20	AB513134	6419	SNV	C	T	HBZ:c.*244G>A; env:c.1237C>T; p12:c.-418C>T; p13:c.-872C>T; p27:c.61-886C>T; p30:c.5-414C>T; pol:c.*1229C>T; tax:c.5-886C>T		No
Tw_20	AB513134	6428	SNV	A	C	HBZ:c.*235T>G; env:c.1246A>C; p12:c.-409A>C; p13:c.-863A>C; p27:c.61-877A>C; p30:c.5-405A>C; pol:c.*1238A>C; tax:c.5-877A>C		No
Tw_20	AB513134	6568	SNV	C	T	HBZ:c.*95G>A; env:c.1386C>T; p12:c.-269C>T; p13:c.-723C>T; p27:c.61-737C>T; p30:c.5-265C>T; pol:c.*1378C>T; tax:c.5-737C>T		No
Tw_20	AB513134	6795	SNV	G	T	HBZ:c.489C>A; env:c.*146G>T; p12:c.-42G>T; p13:c.-496G>T; p27:c.61-510G>T; p30:c.5-38G>T; pol:c.*1605G>T; tax:c.5-510G>T		No
Tw_20	AB513134	7041	SNV	G	A	HBZ:c.243C>T; env:c.*392G>A; p12:c.205G>A; p13:c.-250G>A; p27:c.61-264G>A; p30:c.213G>A; pol:c.*1851G>A; tax:c.5-264G>A	p12:p.Gly69Ser	Yes
Tw_20	AB513134	7142	SNV	G	A	HBZ:c.142C>T; env:c.*493G>A; p12:c.*6G>A; p13:c.-149G>A; p27:c.61-163G>A; p30:c.314G>A; pol:c.*1952G>A; tax:c.5-163G>A	p30:p.Ser105Asn	Yes
Tw_20	AB513134	7666	SNV	A	C	HBZ:c.14-396T>G; env:c.*1017A>C; p12:c.*530A>C; p13:c.*112A>C; p27:c.422A>C; p30:c.*112A>C; tax:c.366A>C	p27:p.Gln141Pro	Yes
Tw_21	Common Transcontinental Seq	1343	SNV	C	T	env:c.-3838C>T; gag:c.542C>T; p27:c.-3782C>T; p30:c.-3838C>T; pol:c.-1650C>T; tax:c.-3838C>T	gag:p.Pro181Leu	Yes
Tw_21	Common Transcontinental Seq	3135	SNV	A	C	env:c.-2046A>C; gag:c.*1044A>C; p12:c.-3700A>C; p13:c.-4154A>C; p27:c.-1990A>C; p30:c.-2046A>C; pol:c.143A>C; tax:c.-2046A>C	pol:p.*48Ser	Yes
Tw_21	Common Transcontinental Seq	3826	SNV	A	C	env:c.-1355A>C; gag:c.*1735A>C; p12:c.-3009A>C; p13:c.-3463A>C; p27:c.-1299A>C; p30:c.-1355A>C; pol:c.834A>C; tax:c.-1355A>C	pol:p.Leu278Phe	Yes
Tw_21	Common Transcontinental Seq	3948	SNV	T	C	env:c.-1233T>C; gag:c.*1857T>C; p12:c.-2887T>C; p13:c.-3341T>C; p27:c.-1177T>C; p30:c.-1233T>C; pol:c.956T>C; tax:c.-1233T>C	pol:p.Phe319Ser	Yes
Tw_21	Common Transcontinental Seq	4276	SNV	C	T	env:c.-905C>T; p12:c.-2559C>T; p13:c.-3013C>T; p27:c.-849C>T; p30:c.-905C>T; pol:c.1284C>T; tax:c.-905C>T		No
Tw_21	Common Transcontinental Seq	4518	SNV	A	G	env:c.-663A>G; p12:c.-2317A>G; p13:c.-2771A>G; p27:c.-607A>G; p30:c.-663A>G; pol:c.1526A>G; tax:c.-663A>G	pol:p.His509Arg	Yes
Tw_21	Common Transcontinental Seq	5280	SNV	T	C	HBZ:c.*1381A>G; env:c.100T>C; p12:c.-1555T>C; p13:c.-2009T>C; p27:c.60+96T>C; p30:c.4+96T>C; pol:c.*92T>C; tax:c.4+96T>C	env:p.Ser34Pro	Yes
Tw_21	Common Transcontinental Seq	5344	SNV	G	A	HBZ:c.*1317C>T; env:c.164G>A; p12:c.-1491G>A; p13:c.-1945G>A; p27:c.60+160G>A; p30:c.4+160G>A; pol:c.*156G>A; tax:c.4+160G>A	env:p.Cys55Tyr	Yes
Tw_21	Common Transcontinental Seq	5527	SNV	G	A	HBZ:c.*1134C>T; env:c.347G>A; p12:c.-1308G>A; p13:c.-1762G>A; p27:c.60+343G>A; p30:c.4+343G>A; pol:c.*339G>A; tax:c.4+343G>A	env:p.Trp116*	Yes
Tw_21	Common Transcontinental Seq	6133	SNV	G	A	HBZ:c.*528C>T; env:c.953G>A; p12:c.-702G>A; p13:c.-1156G>A; p27:c.60+949G>A; p30:c.5-698G>A; pol:c.*945G>A; tax:c.4+949G>A	env:p.Arg318Gln	Yes
Tw_21	Common Transcontinental Seq	6182	SNV	A	G	HBZ:c.*479T>C; env:c.1002A>G; p12:c.-653A>G; p13:c.-1107A>G; p27:c.60+998A>G; p30:c.5-649A>G; pol:c.*994A>G; tax:c.4+998A>G		No
Tw_21	Common Transcontinental Seq	6232	SNV	G	A	HBZ:c.*429C>T; env:c.1052G>A; p12:c.-603G>A; p13:c.-1057G>A; p27:c.60+1048G>A; p30:c.5-599G>A; pol:c.*1044G>A; tax:c.4+1048G>A	env:p.Trp351*	Yes
Tw_21	Common Transcontinental Seq	6391	SNV	G	A	HBZ:c.*270C>T; env:c.1211G>A; p12:c.-444G>A; p13:c.-898G>A; p27:c.61-912G>A; p30:c.5-440G>A; pol:c.*1203G>A; tax:c.5-912G>A		No
Tw_21	Common Transcontinental Seq	6762	SNV	G	A	HBZ:c.520C>T; env:c.*115G>A; p12:c.-73G>A; p13:c.-527G>A; p27:c.61-541G>A; p30:c.5-69G>A; pol:c.*1574G>A; tax:c.5-541G>A	HBZ:p.Leu174Phe	Yes
Tw_21	Common Transcontinental Seq	6900	SNV	C	T	HBZ:c.382G>A; env:c.*253C>T; p12:c.66C>T; p13:c.-389C>T; p27:c.61-403C>T; p30:c.74C>T; pol:c.*1712C>T; tax:c.5-403C>T	p30:p.Ala25Val; HBZ:p.Ala128Thr	Yes
Tw_21	Common Transcontinental Seq	7124	SNV	T	C	HBZ:c.158A>G; env:c.*477T>C; p12:c.290T>C; p13:c.-165T>C; p27:c.61-179T>C; p30:c.298T>C; pol:c.*1936T>C; tax:c.5-179T>C	p30:p.Phe100Leu; HBZ:p.Lys53Arg; p12:p.Leu97Pro	Yes
Tw_21	Common Transcontinental Seq	7738	SNV	C	T	HBZ:c.13-469G>A; env:c.*1091C>T; p12:c.*604C>T; p13:c.*186C>T; p27:c.496C>T; p30:c.*186C>T; tax:c.440C>T	tax:p.Ser147Phe	Yes
Tw_21	Common Transcontinental Seq	7915	SNV	A	G	HBZ:c.13-646T>C; env:c.*1268A>G; p12:c.*781A>G; p13:c.*363A>G; p27:c.*103A>G; p30:c.*363A>G; tax:c.617A>G		No
Tw_22	Common Transcontinental Seq	1820	SNV	C	T	env:c.-3362C>T; gag:c.1018C>T; p27:c.-3306C>T; p30:c.-3362C>T; pol:c.-1174C>T; tax:c.-3362C>T	gag:p.Gln340*	Yes
Tw_22	Common Transcontinental Seq	2065	SNV	C	A	env:c.-3117C>A; gag:c.1263C>A; p12:c.-4771C>A; p27:c.-3061C>A; p30:c.-3117C>A; pol:c.-929C>A; tax:c.-3117C>A		No
Tw_22	Common Transcontinental Seq	3135	SNV	A	C	env:c.-2047A>C; gag:c.*1043A>C; p12:c.-3701A>C; p13:c.-4155A>C; p27:c.-1991A>C; p30:c.-2047A>C; pol:c.142A>C; tax:c.-2047A>C	pol:p.Asn48His	Yes
Tw_22	Common Transcontinental Seq	4518	SNV	A	G	env:c.-664A>G; p12:c.-2318A>G; p13:c.-2772A>G; p27:c.-608A>G; p30:c.-664A>G; pol:c.1525A>G; tax:c.-664A>G	pol:p.Thr509Ala	Yes
Tw_22	Common Transcontinental Seq	5256	SNV	G	A	HBZ:c.*1406C>T; env:c.75G>A; p12:c.-1580G>A; p13:c.-2034G>A; p27:c.60+71G>A; p30:c.4+71G>A; pol:c.*67G>A; tax:c.4+71G>A		No
Tw_22	Common Transcontinental Seq	5527	SNV	G	A	HBZ:c.*1135C>T; env:c.346G>A; p12:c.-1309G>A; p13:c.-1763G>A; p27:c.60+342G>A; p30:c.4+342G>A; pol:c.*338G>A; tax:c.4+342G>A	env:p.Gly116Arg	Yes
Tw_22	Common Transcontinental Seq	5911	SNV	C	T	HBZ:c.*751G>A; env:c.730C>T; p12:c.-925C>T; p13:c.-1379C>T; p27:c.60+726C>T; p30:c.4+726C>T; pol:c.*722C>T; tax:c.4+726C>T	env:p.Gln244*	Yes
Tw_22	Common Transcontinental Seq	6028	SNV	A	G	HBZ:c.*634T>C; env:c.847A>G; p12:c.-808A>G; p13:c.-1262A>G; p27:c.60+843A>G; p30:c.5-804A>G; pol:c.*839A>G; tax:c.4+843A>G	env:p.Ser283Gly	Yes
Tw_22	Common Transcontinental Seq	6065	SNV	C	T	HBZ:c.*597G>A; env:c.884C>T; p12:c.-771C>T; p13:c.-1225C>T; p27:c.60+880C>T; p30:c.5-767C>T; pol:c.*876C>T; tax:c.4+880C>T	env:p.Pro295Leu	Yes
Tw_22	Common Transcontinental Seq	6133	SNV	G	A	HBZ:c.*529C>T; env:c.952G>A; p12:c.-703G>A; p13:c.-1157G>A; p27:c.60+948G>A; p30:c.5-699G>A; pol:c.*944G>A; tax:c.4+948G>A	env:p.Gly318Ser	Yes
Tw_22	Common Transcontinental Seq	6182	SNV	A	G	HBZ:c.*480T>C; env:c.1001A>G; p12:c.-654A>G; p13:c.-1108A>G; p27:c.60+997A>G; p30:c.5-650A>G; pol:c.*993A>G; tax:c.4+997A>G	env:p.Asp334Gly	Yes
Tw_22	Common Transcontinental Seq	6391	SNV	G	A	HBZ:c.*271C>T; env:c.1210G>A; p12:c.-445G>A; p13:c.-899G>A; p27:c.61-913G>A; p30:c.5-441G>A; pol:c.*1202G>A; tax:c.5-913G>A	env:p.Glu404Lys	Yes
Tw_22	Common Transcontinental Seq	6762	SNV	G	A	HBZ:c.521C>T; env:c.*114G>A; p12:c.-74G>A; p13:c.-528G>A; p27:c.61-542G>A; p30:c.5-70G>A; pol:c.*1573G>A; tax:c.5-542G>A	HBZ:p.Pro174Leu	Yes
Tw_22	Common Transcontinental Seq	6900	SNV	C	T	HBZ:c.383G>A; env:c.*252C>T; p12:c.65C>T; p13:c.-390C>T; p27:c.61-404C>T; p30:c.73C>T; pol:c.*1711C>T; tax:c.5-404C>T	p30:p.Leu25Phe; HBZ:p.Ser128Asn; p12:p.Ala22Val	Yes
Tw_22	Common Transcontinental Seq	7453	SNV	G	A	HBZ:c.13-183C>T; env:c.*805G>A; p12:c.*318G>A; p13:c.164G>A; p27:c.210G>A; p30:c.626G>A; tax:c.154G>A	p30:p.Ser209Asn; tax:p.Ala52Thr; p13:p.Ser55Asn	Yes
Tw_22	Common Transcontinental Seq	7738	SNV	C	T	HBZ:c.13-468G>A; env:c.*1090C>T; p12:c.*603C>T; p13:c.*185C>T; p27:c.495C>T; p30:c.*185C>T; tax:c.439C>T		No
Tw_22	Common Transcontinental Seq	7915	SNV	A	G	HBZ:c.13-645T>C; env:c.*1267A>G; p12:c.*780A>G; p13:c.*362A>G; p27:c.*102A>G; p30:c.*362A>G; tax:c.616A>G	tax:p.Asn206Asp	Yes
Tw_23	Common Transcontinental Seq	816	SNV	T	C	env:c.-4366T>C; gag:c.14T>C; p27:c.-4310T>C; p30:c.-4366T>C; pol:c.-2178T>C; tax:c.-4366T>C	gag:p.Leu5Pro	Yes
Tw_23	Common Transcontinental Seq	1998	SNV	A	C	env:c.-3184A>C; gag:c.1196A>C; p12:c.-4838A>C; p27:c.-3128A>C; p30:c.-3184A>C; pol:c.-996A>C; tax:c.-3184A>C	gag:p.His399Pro	Yes
Tw_23	Common Transcontinental Seq	3186	SNV	A	G	env:c.-1996A>G; gag:c.*1094A>G; p12:c.-3650A>G; p13:c.-4104A>G; p27:c.-1940A>G; p30:c.-1996A>G; pol:c.193A>G; tax:c.-1996A>G	pol:p.Asn65Asp	Yes
Tw_23	Common Transcontinental Seq	3321	SNV	G	A	env:c.-1861G>A; gag:c.*1229G>A; p12:c.-3515G>A; p13:c.-3969G>A; p27:c.-1805G>A; p30:c.-1861G>A; pol:c.328G>A; tax:c.-1861G>A	pol:p.Gly110Arg	Yes
Tw_23	Common Transcontinental Seq	3840	SNV	C	A	env:c.-1342C>A; gag:c.*1748C>A; p12:c.-2996C>A; p13:c.-3450C>A; p27:c.-1286C>A; p30:c.-1342C>A; pol:c.847C>A; tax:c.-1342C>A	pol:p.Leu283Ile	Yes
Tw_23	Common Transcontinental Seq	4062	SNV	G	A	env:c.-1120G>A; gag:c.*1970G>A; p12:c.-2774G>A; p13:c.-3228G>A; p27:c.-1064G>A; p30:c.-1120G>A; pol:c.1069G>A; tax:c.-1120G>A	pol:p.Val357Met	Yes
Tw_23	Common Transcontinental Seq	4518	SNV	A	G	env:c.-664A>G; p12:c.-2318A>G; p13:c.-2772A>G; p27:c.-608A>G; p30:c.-664A>G; pol:c.1525A>G; tax:c.-664A>G	pol:p.Thr509Ala	Yes
Tw_23	Common Transcontinental Seq	5323	SNV	T	C	HBZ:c.*1339A>G; env:c.142T>C; p12:c.-1513T>C; p13:c.-1967T>C; p27:c.60+138T>C; p30:c.4+138T>C; pol:c.*134T>C; tax:c.4+138T>C		No
Tw_23	Common Transcontinental Seq	5346	SNV	C	T	HBZ:c.*1316G>A; env:c.165C>T; p12:c.-1490C>T; p13:c.-1944C>T; p27:c.60+161C>T; p30:c.4+161C>T; pol:c.*157C>T; tax:c.4+161C>T		No
Tw_23	Common Transcontinental Seq	6101	SNV	G	A	HBZ:c.*561C>T; env:c.920G>A; p12:c.-735G>A; p13:c.-1189G>A; p27:c.60+916G>A; p30:c.5-731G>A; pol:c.*912G>A; tax:c.4+916G>A	env:p.Arg307Lys	Yes
Tw_23	Common Transcontinental Seq	6121	SNV	G	A	HBZ:c.*541C>T; env:c.940G>A; p12:c.-715G>A; p13:c.-1169G>A; p27:c.60+936G>A; p30:c.5-711G>A; pol:c.*932G>A; tax:c.4+936G>A	env:p.Gly314Ser	Yes
Tw_23	Common Transcontinental Seq	6208	SNV	A	C	HBZ:c.*454T>G; env:c.1027A>C; p12:c.-628A>C; p13:c.-1082A>C; p27:c.60+1023A>C; p30:c.5-624A>C; pol:c.*1019A>C; tax:c.4+1023A>C		No
Tw_23	Common Transcontinental Seq	6391	SNV	G	A	HBZ:c.*271C>T; env:c.1210G>A; p12:c.-445G>A; p13:c.-899G>A; p27:c.61-913G>A; p30:c.5-441G>A; pol:c.*1202G>A; tax:c.5-913G>A	env:p.Glu404Lys	Yes
Tw_23	Common Transcontinental Seq	6439	SNV	G	T	HBZ:c.*223C>A; env:c.1258G>T; p12:c.-397G>T; p13:c.-851G>T; p27:c.61-865G>T; p30:c.5-393G>T; pol:c.*1250G>T; tax:c.5-865G>T	env:p.Gly420*	Yes
Tw_23	Common Transcontinental Seq	6912	SNV	G	A	HBZ:c.371C>T; env:c.*264G>A; p12:c.77G>A; p13:c.-378G>A; p27:c.61-392G>A; p30:c.85G>A; pol:c.*1723G>A; tax:c.5-392G>A	p30:p.Asp29Asn; HBZ:p.Ser124Leu; p12:p.Arg26Gln	Yes
Tw_23	Common Transcontinental Seq	7028	SNV	T	C	HBZ:c.255A>G; env:c.*380T>C; p12:c.193T>C; p13:c.-262T>C; p27:c.61-276T>C; p30:c.201T>C; pol:c.*1839T>C; tax:c.5-276T>C	p12:p.Ser65Pro	Yes
Tw_23	Common Transcontinental Seq	7089	SNV	C	T	HBZ:c.194G>A; env:c.*441C>T; p12:c.254C>T; p13:c.-201C>T; p27:c.61-215C>T; p30:c.262C>T; pol:c.*1900C>T; tax:c.5-215C>T	p30:p.Leu88Phe; HBZ:p.Arg65Lys; p12:p.Ser85Phe	Yes
Tw_23	Common Transcontinental Seq	7140	SNV	T	C	HBZ:c.143A>G; env:c.*492T>C; p12:c.*5T>C; p13:c.-150T>C; p27:c.61-164T>C; p30:c.313T>C; pol:c.*1951T>C; tax:c.5-164T>C	p30:p.*105Gln; HBZ:p.Tyr48Cys	Yes
Tw_23	Common Transcontinental Seq	7244	SNV	A	G	HBZ:c.39T>C; env:c.*596A>G; p12:c.*109A>G; p13:c.-46A>G; p27:c.61-60A>G; p30:c.417A>G; tax:c.5-60A>G		No
Tw_23	Common Transcontinental Seq	7284	SNV	G	A	HBZ:c.13-14C>T; env:c.*636G>A; p12:c.*149G>A; p13:c.-6G>A; p27:c.61-20G>A; p30:c.457G>A; tax:c.5-20G>A	p30:p.Val153Ile	Yes
Tw_23	Common Transcontinental Seq	7326	SNV	A	C	HBZ:c.13-56T>G; env:c.*678A>C; p12:c.*191A>C; p13:c.37A>C; p27:c.83A>C; p30:c.499A>C; tax:c.27A>C	p27:p.Gln28Pro	Yes
Tw_23	Common Transcontinental Seq	8052	SNV	C	T	HBZ:c.12+618G>A; env:c.*1404C>T; p12:c.*917C>T; p13:c.*499C>T; p27:c.*239C>T; p30:c.*499C>T; tax:c.753C>T		No
Tw_23	Common Transcontinental Seq	8105	SNV	T	C	HBZ:c.12+565A>G; env:c.*1457T>C; p12:c.*970T>C; p13:c.*552T>C; p27:c.*292T>C; p30:c.*552T>C; tax:c.806T>C	tax:p.Phe269Ser	Yes
Tw_24	Common Transcontinental Seq	1325	SNV	G	A	env:c.-3857G>A; gag:c.523G>A; p27:c.-3801G>A; p30:c.-3857G>A; pol:c.-1669G>A; tax:c.-3857G>A	gag:p.Gly175Ser	Yes
Tw_24	Common Transcontinental Seq	1532	SNV	C	T	env:c.-3650C>T; gag:c.730C>T; p27:c.-3594C>T; p30:c.-3650C>T; pol:c.-1462C>T; tax:c.-3650C>T	gag:p.Pro244Ser	Yes
Tw_24	Common Transcontinental Seq	1799	SNV	T	C	env:c.-3383T>C; gag:c.997T>C; p27:c.-3327T>C; p30:c.-3383T>C; pol:c.-1195T>C; tax:c.-3383T>C	gag:p.Ser333Pro	Yes
Tw_24	Common Transcontinental Seq	3115..3116	MNV	GA	AG	env:c.-2067_-2066delinsAG; gag:c.*1023_*1024delinsAG; p12:c.-3721_-3720delinsAG; p13:c.-4175_-4174delinsAG; p27:c.-2011_-2010delinsAG; p30:c.-2067_-2066delinsAG; pol:c.122_123delinsAG; tax:c.-2067_-2066delinsAG	pol:p.Arg41Lys	Yes
Tw_24	Common Transcontinental Seq	3618	SNV	A	G	env:c.-1564A>G; gag:c.*1526A>G; p12:c.-3218A>G; p13:c.-3672A>G; p27:c.-1508A>G; p30:c.-1564A>G; pol:c.625A>G; tax:c.-1564A>G	pol:p.Thr209Ala	Yes
Tw_24	Common Transcontinental Seq	3840	SNV	C	A	env:c.-1342C>A; gag:c.*1748C>A; p12:c.-2996C>A; p13:c.-3450C>A; p27:c.-1286C>A; p30:c.-1342C>A; pol:c.847C>A; tax:c.-1342C>A	pol:p.Leu283Ile	Yes
Tw_24	Common Transcontinental Seq	3957	SNV	C	T	env:c.-1225C>T; gag:c.*1865C>T; p12:c.-2879C>T; p13:c.-3333C>T; p27:c.-1169C>T; p30:c.-1225C>T; pol:c.964C>T; tax:c.-1225C>T	pol:p.Gln322*	Yes
Tw_24	Common Transcontinental Seq	4518	SNV	A	G	env:c.-664A>G; p12:c.-2318A>G; p13:c.-2772A>G; p27:c.-608A>G; p30:c.-664A>G; pol:c.1525A>G; tax:c.-664A>G	pol:p.Thr509Ala	Yes
Tw_24	Common Transcontinental Seq	4521	SNV	G	A	env:c.-661G>A; p12:c.-2315G>A; p13:c.-2769G>A; p27:c.-605G>A; p30:c.-661G>A; pol:c.1528G>A; tax:c.-661G>A	pol:p.Val510Ile	Yes
Tw_24	Common Transcontinental Seq	5346	SNV	C	T	HBZ:c.*1316G>A; env:c.165C>T; p12:c.-1490C>T; p13:c.-1944C>T; p27:c.60+161C>T; p30:c.4+161C>T; pol:c.*157C>T; tax:c.4+161C>T		No
Tw_24	Common Transcontinental Seq	5458	SNV	A	G	HBZ:c.*1204T>C; env:c.277A>G; p12:c.-1378A>G; p13:c.-1832A>G; p27:c.60+273A>G; p30:c.4+273A>G; pol:c.*269A>G; tax:c.4+273A>G	env:p.Lys93Glu	Yes
Tw_24	Common Transcontinental Seq	5938	SNV	T	C	HBZ:c.*724A>G; env:c.757T>C; p12:c.-898T>C; p13:c.-1352T>C; p27:c.60+753T>C; p30:c.4+753T>C; pol:c.*749T>C; tax:c.4+753T>C	env:p.Tyr253His	Yes
Tw_24	Common Transcontinental Seq	6439	SNV	G	T	HBZ:c.*223C>A; env:c.1258G>T; p12:c.-397G>T; p13:c.-851G>T; p27:c.61-865G>T; p30:c.5-393G>T; pol:c.*1250G>T; tax:c.5-865G>T	env:p.Gly420*	Yes
Tw_24	Common Transcontinental Seq	6565	SNV	A	G	HBZ:c.*97T>C; env:c.1384A>G; p12:c.-271A>G; p13:c.-725A>G; p27:c.61-739A>G; p30:c.5-267A>G; pol:c.*1376A>G; tax:c.5-739A>G	env:p.Met462Val	Yes
Tw_24	Common Transcontinental Seq	6717	SNV	T	C	HBZ:c.566A>G; env:c.*69T>C; p12:c.-119T>C; p13:c.-573T>C; p27:c.61-587T>C; p30:c.5-115T>C; pol:c.*1528T>C; tax:c.5-587T>C		No
Tw_24	Common Transcontinental Seq	6913	SNV	A	G	HBZ:c.370T>C; env:c.*265A>G; p12:c.78A>G; p13:c.-377A>G; p27:c.61-391A>G; p30:c.86A>G; pol:c.*1724A>G; tax:c.5-391A>G	p30:p.Asp29Gly; HBZ:p.Ser124Pro	Yes
Tw_24	Common Transcontinental Seq	6929	SNV	T	C	HBZ:c.354A>G; env:c.*281T>C; p12:c.94T>C; p13:c.-361T>C; p27:c.61-375T>C; p30:c.102T>C; pol:c.*1740T>C; tax:c.5-375T>C	p12:p.Ser32Pro	Yes
Tw_24	Common Transcontinental Seq	7273	SNV	A	G	HBZ:c.13-3T>C; env:c.*625A>G; p12:c.*138A>G; p13:c.-17A>G; p27:c.61-31A>G; p30:c.446A>G; tax:c.5-31A>G	p30:p.Tyr149Cys	Yes
Tw_24	Common Transcontinental Seq	8188	SNV	C	T	HBZ:c.12+482G>A; env:c.*1540C>T; p12:c.*1053C>T; p13:c.*635C>T; p27:c.*375C>T; p30:c.*635C>T; tax:c.889C>T	tax:p.His297Tyr	Yes
Tw_24	Common Transcontinental Seq	8326	SNV	T	G	HBZ:c.12+344A>C; env:c.*1678T>G; p12:c.*1191T>G; p13:c.*773T>G; p27:c.*513T>G; p30:c.*773T>G; tax:c.1027T>G	tax:p.Ser343Ala	Yes
Tw_25	AB513134	955	SNV	A	C	env:c.-4228A>C; gag:c.152A>C; p27:c.-4172A>C; p30:c.-4228A>C; pol:c.-2040A>C; tax:c.-4228A>C	gag:p.Lys51Thr	Yes
Tw_25	AB513134	1256	SNV	G	A	env:c.-3927G>A; gag:c.453G>A; p27:c.-3871G>A; p30:c.-3927G>A; pol:c.-1739G>A; tax:c.-3927G>A		No
Tw_25	AB513134	1925	SNV	C	T	env:c.-3258C>T; gag:c.1122C>T; p12:c.-4912C>T; p27:c.-3202C>T; p30:c.-3258C>T; pol:c.-1070C>T; tax:c.-3258C>T		No
Tw_25	AB513134	3054	SNV	T	C	env:c.-2129T>C; gag:c.*961T>C; p12:c.-3783T>C; p13:c.-4237T>C; p27:c.-2073T>C; p30:c.-2129T>C; pol:c.60T>C; tax:c.-2129T>C		No
Tw_25	AB513134	3798	SNV	G	A	env:c.-1385G>A; gag:c.*1705G>A; p12:c.-3039G>A; p13:c.-3493G>A; p27:c.-1329G>A; p30:c.-1385G>A; pol:c.804G>A; tax:c.-1385G>A		No
Tw_25	AB513134	3870	SNV	G	A	env:c.-1313G>A; gag:c.*1777G>A; p12:c.-2967G>A; p13:c.-3421G>A; p27:c.-1257G>A; p30:c.-1313G>A; pol:c.876G>A; tax:c.-1313G>A		No
Tw_25	AB513134	3961	SNV	C	A	env:c.-1222C>A; gag:c.*1868C>A; p12:c.-2876C>A; p13:c.-3330C>A; p27:c.-1166C>A; p30:c.-1222C>A; pol:c.967C>A; tax:c.-1222C>A	pol:p.Gln323Lys	Yes
Tw_25	AB513134	4140	SNV	A	G	env:c.-1043A>G; p12:c.-2697A>G; p13:c.-3151A>G; p27:c.-987A>G; p30:c.-1043A>G; pol:c.1146A>G; tax:c.-1043A>G		No
Tw_25	AB513134	4282	SNV	A	C	env:c.-901A>C; p12:c.-2555A>C; p13:c.-3009A>C; p27:c.-845A>C; p30:c.-901A>C; pol:c.1288A>C; tax:c.-901A>C	pol:p.Ile430Leu	Yes
Tw_25	AB513134	4514	SNV	A	G	env:c.-669A>G; p12:c.-2323A>G; p13:c.-2777A>G; p27:c.-613A>G; p30:c.-669A>G; pol:c.1520A>G; tax:c.-669A>G	pol:p.Asn507Ser	Yes
Tw_25	AB513134	5592	SNV	A	G	HBZ:c.*1071T>C; env:c.410A>G; p12:c.-1245A>G; p13:c.-1699A>G; p27:c.60+406A>G; p30:c.4+406A>G; pol:c.*402A>G; tax:c.4+406A>G	env:p.His137Arg	Yes
Tw_25	AB513134	5938	SNV	T	C	HBZ:c.*725A>G; env:c.756T>C; p12:c.-899T>C; p13:c.-1353T>C; p27:c.60+752T>C; p30:c.4+752T>C; pol:c.*748T>C; tax:c.4+752T>C		No
Tw_25	AB513134	6130	SNV	G	A	HBZ:c.*533C>T; env:c.948G>A; p12:c.-707G>A; p13:c.-1161G>A; p27:c.60+944G>A; p30:c.5-703G>A; pol:c.*940G>A; tax:c.4+944G>A		No
Tw_25	AB513134	6419	SNV	C	T	HBZ:c.*244G>A; env:c.1237C>T; p12:c.-418C>T; p13:c.-872C>T; p27:c.61-886C>T; p30:c.5-414C>T; pol:c.*1229C>T; tax:c.5-886C>T		No
Tw_25	AB513134	6428	SNV	A	C	HBZ:c.*235T>G; env:c.1246A>C; p12:c.-409A>C; p13:c.-863A>C; p27:c.61-877A>C; p30:c.5-405A>C; pol:c.*1238A>C; tax:c.5-877A>C		No
Tw_25	AB513134	6568	SNV	C	T	HBZ:c.*95G>A; env:c.1386C>T; p12:c.-269C>T; p13:c.-723C>T; p27:c.61-737C>T; p30:c.5-265C>T; pol:c.*1378C>T; tax:c.5-737C>T		No
Tw_25	AB513134	7041	SNV	G	A	HBZ:c.243C>T; env:c.*392G>A; p12:c.205G>A; p13:c.-250G>A; p27:c.61-264G>A; p30:c.213G>A; pol:c.*1851G>A; tax:c.5-264G>A	p12:p.Gly69Ser	Yes
Tw_25	AB513134	7142	SNV	G	A	HBZ:c.142C>T; env:c.*493G>A; p12:c.*6G>A; p13:c.-149G>A; p27:c.61-163G>A; p30:c.314G>A; pol:c.*1952G>A; tax:c.5-163G>A	p30:p.Ser105Asn	Yes
Tw_25	AB513134	7666	SNV	A	C	HBZ:c.14-396T>G; env:c.*1017A>C; p12:c.*530A>C; p13:c.*112A>C; p27:c.422A>C; p30:c.*112A>C; tax:c.366A>C	p27:p.Gln141Pro	Yes
Tw_25	AB513134	8326	SNV	T	A	HBZ:c.13+345A>T; env:c.*1677T>A; p12:c.*1190T>A; p13:c.*772T>A; p27:c.*512T>A; p30:c.*772T>A; tax:c.1026T>A		No
Tw_26	Common Transcontinental Seq	1925	SNV	T	C	env:c.-3257T>C; gag:c.1123T>C; p12:c.-4911T>C; p27:c.-3201T>C; p30:c.-3257T>C; pol:c.-1069T>C; tax:c.-3257T>C	gag:p.Ser375Pro	Yes
Tw_26	Common Transcontinental Seq	3180	SNV	C	A	env:c.-2002C>A; gag:c.*1088C>A; p12:c.-3656C>A; p13:c.-4110C>A; p27:c.-1946C>A; p30:c.-2002C>A; pol:c.187C>A; tax:c.-2002C>A	pol:p.Pro63Thr	Yes
Tw_26	Common Transcontinental Seq	4449	SNV	C	T	env:c.-733C>T; p12:c.-2387C>T; p13:c.-2841C>T; p27:c.-677C>T; p30:c.-733C>T; pol:c.1456C>T; tax:c.-733C>T	pol:p.His486Tyr	Yes
Tw_26	Common Transcontinental Seq	4969	SNV	A	G	HBZ:c.*1693T>C; env:c.-213A>G; p12:c.-1867A>G; p13:c.-2321A>G; p27:c.-157A>G; p30:c.-213A>G; pol:c.1976A>G; tax:c.-213A>G		No
Tw_26	Common Transcontinental Seq	5108	SNV	G	A	HBZ:c.*1554C>T; env:c.-74G>A; p12:c.-1728G>A; p13:c.-2182G>A; p27:c.-18G>A; p30:c.-74G>A; pol:c.2115G>A; tax:c.-74G>A		No
Tw_26	Common Transcontinental Seq	5217	SNV	T	C	HBZ:c.*1445A>G; env:c.36T>C; p12:c.-1619T>C; p13:c.-2073T>C; p27:c.60+32T>C; p30:c.4+32T>C; pol:c.*28T>C; tax:c.4+32T>C		No
Tw_26	Common Transcontinental Seq	6271	SNV	A	G	HBZ:c.*391T>C; env:c.1090A>G; p12:c.-565A>G; p13:c.-1019A>G; p27:c.61-1033A>G; p30:c.5-561A>G; pol:c.*1082A>G; tax:c.5-1033A>G	env:p.Lys364Glu	Yes
Tw_26	Common Transcontinental Seq	6538	SNV	A	G	HBZ:c.*124T>C; env:c.1357A>G; p12:c.-298A>G; p13:c.-752A>G; p27:c.61-766A>G; p30:c.5-294A>G; pol:c.*1349A>G; tax:c.5-766A>G	env:p.Thr453Ala	Yes
Tw_26	Common Transcontinental Seq	7137	SNV	G	A	HBZ:c.146C>T; env:c.*489G>A; p12:c.*2G>A; p13:c.-153G>A; p27:c.61-167G>A; p30:c.310G>A; pol:c.*1948G>A; tax:c.5-167G>A	p30:p.Gly104Arg; HBZ:p.Pro49Leu	Yes
