# Supplementary material for: Geographic characteristics of HTLV-1 molecular subgroups and genetic substitutions in East Asia: Insights from complete genome sequencing of HTLV-1 strains isolated in Taiwan and Japan
Source: PLoS Negl Trop Dis. 2024 Feb 5;18(2):e0011928. doi: 10.1371/journal.pntd.0011928 (PMC10868808; doi:10.1371/journal.pntd.0011928)
Supplement: S3 Table — (XLSX) [file pntd.0011928.s004.xlsx]

## Sheet: Sheet1
S1 Table. Genetic change of HTLV-1 viral genes in HTLV-1 isolated from Taiwan
Case	Diagnosis	Subtype	gag	pol	env	p12	p30	p13	p27	tax	HBZ
Tw_01	HAM	Transcontinental	Ser22Pro	Asn48His, Ala61Thr, Pro152Leu, Ser288Gly, Ser360Pro, Phe444Ser, Thr509Ala	Gly318Ser, Asp334Gly, Glu404Lys	Ala22Val	Leu25Phe, Gly104Arg, Thr107Ala, Arg150Gly			Asn206Asp, Asn228Asp, tax:p.Trp253Arg	Val46Ala, Pro49Leu, Ser128Asn, Pro174Leu
Tw_02	HAM	Transcontinental			Pro55Leu	Asp26Gly, Trp87*	Thr29Ala, :Phe34Ser, Gly90Glu, , Thr149Ala				Pro63Ser, Lys119Glu, Val124Ala, Ala202Glu
Tw_03	AC	Transcontinental	Gly175Ser, Pro244Ser, Ser333Pro	Thr209Ala, Leu283Ile, Thr509Ala, Val510Ile	Lys93Glu, Tyr253His, Gly420*, Met462Val	His15Arg, Ser32Pro, Phe54Val	Thr18Ala, Asp29Gly, Tyr149Cys			His297Tyr, Ser343Ala	Lys96Asn, Ser124Pro, Val135Ala
Tw_04	AC	Transcontinental	Gly175Ser, Pro244Ser, Ser333Pro	Thr209Ala, Leu283Ile, Phe463Leu, Thr509Ala, Val510Ile	Lys93Glu, Tyr253His, Pro312Ser, Gly420*, Met462Val	Ser32Pro	Asp29Gly, Tyr149Cys			His297Tyr, Ser343Ala	Ser124Pro
Tw_05	AC	Japanese	Asp109Ala	Lys218Arg	Leu267Pro	Gly69Ser	Arg135Thr		Gln141Pro		Leu18Val
Tw_06	AC	Transcontinental	Leu5Pro, Ser53Cys, Val104Ala, Pro150Leu	Gly110Arg, Leu283Ile, Thr509Ala	Leu300Pro, Arg307Lys	Arg26Gln, Ser85Phe	Asp29Asn, Leu88Phe		Gln28Pro		Tyr48Cys, Ser124Leu, Arg65Lys
Tw_07	AC	Transcontinental	Glu47Lys, Ala124Thr, Ser375Pro, Arg416His	Pro77Ser, Tyr88His, Asp104Asn, Gly110Arg, Pro132Ser, Leu283Ile, Ser360Pro, Trp489Gly, Thr509Ala, Leu519Phe	Arg6His, Arg60Gly, Gln75*, Val112Met, Arg307Gly, Gly330Ser, Leu347Pro, Gly420*		Thr78Ala, Gly104Arg, Gln130*			Asn206Asp, His317Pro	Trp23*, Pro49Leu, Val75Ala, Asn207Asp
Tw_08	Aplastic anemia	Transcontinental	Leu5Pro	Gly110Arg, Leu283Ile, Tyr324His, Gln422*, Thr509Ala	Arg307Lys, Glu404Lys, Pro418Ser, Gly420*	Arg26Gln, Ala38Asp, Ser85Phe	Asp29Asn, Pro41Thr, Leu88Phe, Ser111Gly		Gln28Pro	Trp118Arg	Leu42Pro, Tyr48Cys, Arg65Lys, Gly112Val, Ser124Leu
Tw_09	Acute myeloid leukemia	Japanese		Gln323Lys	His137Arg	Gly69Ser	Ser105Asn, Glu239Lys		Gln141Pro
Tw_10	AC	Japanese	Ile94Val, Ala249Thr	Gln12Arg, Gln323His, Arg529Lys, Leu601Val, Arg654His, Ser143Pro	Phe19Leu, Ser250Pro	Gly69Ser	Ala86Val, Asp140Gly		Gln141Pro		Ala67Thr, Ser13Pro
Tw_11	AC	Transcontinental	Glu47Lys, Ala124Thr, Ser375Pro, Arg416His	Pro77Ser, Tyr88His, Asp104Asn, Gly110Arg, Ser143Pro, Leu283Ile, Ser360Pro, Trp489Gly, Thr509Ala, Leu519Phe	Arg6His, Arg60Gly, Gln75*, Val112Met, Arg307Gly, Gly330Ser, Leu347Pro, Gly420*	His75Arg	Thr78Ala, Gly104Arg, Gln130*			Asn206Asp, His317Pro	Trp23*, Pro49Leu, Val75Ala, Gly198Val, Asn207Asp
Tw_12	AC	Japanese		Pro651Leu		Gly69Ser			Gln141Pro
Tw_13	AC	Japanese	Val132Ile			Gly69Ser			Gln141Pro	Phe281Ile
Tw_14	Hodgkin lymphoma	Japanese		Gln323Lys, Asn507Ser, Pro669Leu, Gly678Arg	Cys15Arg, His137Arg	Gly69Ser, Ile74Val	Ser105Asn, Glu239Lys	Glu85Lys	Arg100Lys, Gln141Pro
Tw_15	AC	Japanese	Ala416Thr	Arg654His		Gly69Ser			Gln141Pro		Glu185Asp, Glu201Gln
Tw_16	AC	Transcontinental	Ser22Pro, Lys48Asn	Asn48His, Ala61Thr, Pro152Leu, Ser288Gly, Ser360Pro, Phe444Ser, Thr509Ala	Gly318Ser, Asp334Gly, Glu404Lys	Ala22Val	Leu25Phe, Gly104Arg, Ser162Phe	Ser8Phe	Gly137Glu	Pro5Ser, Trp118*, Asn206Asp, Asn228Asp, Trp253Arg	Pro49Leu, Ser128Asn, Pro174Leu
Tw_17	AC	Japanese	Ala416Thr	Arg654His		Gly69Ser			Gln141Pro	Asp327Gly	Glu185Asp, Glu201Gln
Tw_18	AC	Transcontinental	Phe5Leu		Pro55Leu, Ala328Thr	Asp26Asn, Pro38Thr, Leu66Pro, Leu85Phe	Phe69Leu, Ala111Thr		Met136Thr	Gln9Pro	Ala42Val, Lys84Arg
Tw_19	AC	Japanese		Arg654His		Gly69Ser			Gln141Pro
Tw_20	AC	Japanese		Gln323Lys, Arg374Gln	His137Arg	Gly69Ser	Ser105Asn		Gln141Pro
Tw_21	AC	Transcontinental	Pro181Leu	Leu278Phe, Phe319Ser, His509Arg	Ser34Pro, Cys55Tyr, Trp116*, Arg318Gln, Trp351*	Leu97Pro	Ala25Val, Phe100Leu			Ser147Phe	Lys53Arg, Leu174Phe
Tw_22	AC	Transcontinental	Gln340*	Asn48His, Thr509Ala	Gly116Arg, Gln244*, Ser283Gly, Pro295Leu, Gly318Ser, Asp334Gly, Glu404Lys	Ala22Val	Leu25Phe, Ser209Asn	Ser55Asn		Ala52Thr, Asn206Asp	Pro174Leu
Tw_23	AC	Transcontinental	Leu5Pro, His399Pro	Asn65Asp, Gly110Arg, Leu283Ile, Val357Met, Thr509Ala	Arg307Lys, Gly314Ser, Glu404Lys, Gly420*	Arg26Gln, Ser65Pro, Ser85Phe	Asp29Asn, Leu88Phe, Val153Ile		Gln28Pro	Phe269Ser	Tyr48Cys, Arg65Lys, Ser124Leu
Tw_24	AC	Transcontinental	Gly175Ser, Pro244Ser, Ser333Pro	Arg41Lys, Thr209Ala, Leu283Ile, Gln322*, Thr509Ala, Val510Ile	Lys93Glu, Tyr253His, Gly420*, Met462Val	Ser32Pro	Asp29Gly, Tyr149Cys			His297Tyr, Ser343Ala	Ser124Pro
Tw_25	AC	Japanese	Lys51Thr	Gln323Lys, Ile430Leu, Asn507Ser	His137Arg	Gly69Ser	Ser105Asn		Gln141Pro
Tw_26	AC	Transcontinental	Ser375Pro	Pro63Thr, His486Tyr	Lys364Glu, Thr453Ala		Gly104Arg				Pro49Leu
